# Supplementary material for: Real-data-driven real-time reconfigurable microwave reflective surface
Source: Nat Commun. 2023 Nov 25;14:7736. doi: 10.1038/s41467-023-43473-y (PMC10676374; doi:10.1038/s41467-023-43473-y)
Supplement: Supplementary file 3 — Source Data [file 41467_2023_43473_MOESM3_ESM.xlsx]

## Sheet: Fig 2 c
Freq (GHz)	V = 6 V	V = 8 V	V = 10 V	V = 12V	V = 14 V	V = 16 V	V = 18 V
4	-4.18542	-1.6133	-0.429811	-0.127356	-0.0247065	0.0279539	0.0444442
4.005	-4.11233	-1.71941	-0.459995	-0.139531	-0.0321697	0.026946	0.0418107
4.01	-4.03728	-1.8296	-0.493234	-0.154087	-0.0416572	0.0247162	0.0381688
4.015	-3.96207	-1.94287	-0.529366	-0.170996	-0.0531271	0.0211625	0.0334981
4.02	-3.88825	-2.05818	-0.568203	-0.190209	-0.0665215	0.0161757	0.0277612
4.025	-3.8171	-2.1744	-0.609545	-0.211663	-0.0817714	0.00964073	0.0209034
4.03	-3.74972	-2.2904	-0.653185	-0.235286	-0.0988005	0.00143945	0.0128527
4.035	-3.68701	-2.40507	-0.698919	-0.260991	-0.117528	-0.00854563	0.00352301
4.04	-3.6297	-2.51735	-0.746553	-0.288686	-0.137869	-0.0204266	-0.00718222
4.045	-3.57842	-2.62625	-0.795901	-0.318269	-0.159737	-0.0343046	-0.0193648
4.05	-3.53369	-2.73095	-0.846794	-0.349625	-0.183043	-0.0502637	-0.0331253
4.055	-3.49598	-2.83077	-0.89908	-0.382628	-0.207691	-0.0683638	-0.0485558
4.06	-3.46568	-2.92522	-0.952622	-0.417136	-0.233577	-0.0886334	-0.0657315
4.065	-3.44314	-3.01403	-1.0073	-0.45299	-0.260587	-0.111062	-0.0847021
4.07	-3.42871	-3.09712	-1.063	-0.490004	-0.288589	-0.135593	-0.105483
4.075	-3.42271	-3.17464	-1.11963	-0.527973	-0.317435	-0.162114	-0.128047
4.08	-3.42545	-3.24691	-1.17709	-0.56666	-0.346951	-0.190455	-0.152313
4.085	-3.43725	-3.3144	-1.2353	-0.6058	-0.376935	-0.220377	-0.178143
4.09	-3.45843	-3.3777	-1.29416	-0.645102	-0.407159	-0.251575	-0.205331
4.095	-3.48931	-3.43747	-1.35358	-0.684246	-0.437363	-0.283672	-0.233603
4.1	-3.53024	-3.49438	-1.41345	-0.722892	-0.467257	-0.316222	-0.262611
4.105	-3.58158	-3.54909	-1.47366	-0.760686	-0.496527	-0.34872	-0.291942
4.11	-3.64373	-3.6022	-1.53407	-0.797267	-0.524837	-0.38061	-0.321114
4.115	-3.71711	-3.65419	-1.59456	-0.832281	-0.551839	-0.411297	-0.349596
4.12	-3.8022	-3.70545	-1.65497	-0.865393	-0.57718	-0.44017	-0.376814
4.125	-3.89955	-3.7562	-1.71516	-0.8963	-0.600516	-0.466622	-0.402175
4.13	-4.00981	-3.80653	-1.77498	-0.924748	-0.621524	-0.490077	-0.425087
4.135	-4.13373	-3.85637	-1.83429	-0.950542	-0.639916	-0.510011	-0.44498
4.14	-4.27224	-3.90553	-1.89295	-0.973557	-0.655448	-0.525983	-0.461335
4.145	-4.42646	-3.95369	-1.95086	-0.99375	-0.667939	-0.53765	-0.47371
4.15	-4.59781	-4.00044	-2.00794	-1.01117	-0.677273	-0.544791	-0.481755
4.155	-4.78801	-4.04532	-2.06415	-1.02594	-0.683416	-0.547316	-0.485238
4.16	-4.99929	-4.08785	-2.11949	-1.03829	-0.686414	-0.545275	-0.484055
4.165	-5.23443	-4.12757	-2.174	-1.04853	-0.686402	-0.538856	-0.478241
4.17	-5.497	-4.1641	-2.2278	-1.05707	-0.683603	-0.528384	-0.467973
4.175	-5.79161	-4.19717	-2.28104	-1.06438	-0.678331	-0.514311	-0.453567
4.18	-6.12428	-4.22666	-2.33394	-1.07102	-0.670989	-0.497205	-0.435478
4.185	-6.50298	-4.25265	-2.3868	-1.07763	-0.66207	-0.477741	-0.41429
4.19	-6.93852	-4.27546	-2.43996	-1.0849	-0.652156	-0.456687	-0.39071
4.195	-7.4459	-4.29566	-2.49383	-1.09362	-0.641919	-0.434897	-0.365558
4.2	-8.0467	-4.3141	-2.54888	-1.10464	-0.632121	-0.413298	-0.339762
4.205	-8.77345	-4.33196	-2.60561	-1.11886	-0.623618	-0.392887	-0.31435
4.21	-9.67833	-4.3507	-2.66458	-1.13727	-0.617354	-0.374718	-0.290441
4.215	-10.853	-4.37212	-2.72635	-1.1609	-0.614359	-0.359891	-0.269233
4.22	-12.4812	-4.39833	-2.79144	-1.1908	-0.615731	-0.349532	-0.251985
4.225	-15.0208	-4.43176	-2.86033	-1.22804	-0.622614	-0.344759	-0.239987
4.23	-19.9116	-4.4751	-2.93334	-1.2736	-0.636146	-0.346632	-0.234507
4.235	-18.1816	-4.53131	-3.01061	-1.32831	-0.657387	-0.35608	-0.236714
4.24	-13.8765	-4.60345	-3.09192	-1.39271	-0.687218	-0.373791	-0.247577
4.245	-11.4265	-4.69465	-3.17667	-1.46691	-0.726196	-0.400081	-0.267716
4.25	-9.73682	-4.80788	-3.26374	-1.55039	-0.774392	-0.434747	-0.297234
4.255	-8.45825	-4.94573	-3.35149	-1.64185	-0.831213	-0.476912	-0.335541
4.26	-7.44309	-5.1102	-3.4378	-1.73907	-0.895257	-0.524926	-0.381206
4.265	-6.61594	-5.30239	-3.52023	-1.83894	-0.964242	-0.576353	-0.431883
4.27	-5.93314	-5.52232	-3.59635	-1.93762	-1.03508	-0.628097	-0.484391
4.275	-5.36669	-5.76875	-3.66406	-2.03094	-1.1041	-0.676705	-0.53496
4.28	-4.89696	-6.03919	-3.72204	-2.11497	-1.1675	-0.718803	-0.579667
4.285	-4.50893	-6.33009	-3.77002	-2.18663	-1.22184	-0.751601	-0.614982
4.29	-4.19027	-6.63721	-3.80885	-2.24425	-1.26462	-0.773339	-0.638309
4.295	-3.93026	-6.95605	-3.84045	-2.2878	-1.29463	-0.783557	-0.64839
4.3	-3.71919	-7.28244	-3.86755	-2.31889	-1.31211	-0.783136	-0.645459
4.305	-3.54807	-7.61286	-3.89337	-2.34041	-1.31872	-0.774116	-0.631148
4.31	-3.40851	-7.94454	-3.92135	-2.35614	-1.31721	-0.759375	-0.608181
4.315	-3.29263	-8.27495	-3.95487	-2.37022	-1.31106	-0.742262	-0.579986
4.32	-3.1931	-8.60066	-3.99714	-2.38677	-1.30407	-0.726266	-0.550297
4.325	-3.10323	-8.91529	-4.05109	-2.4096	-1.3001	-0.714746	-0.522828
4.33	-3.01716	-9.20684	-4.11931	-2.44205	-1.30277	-0.710742	-0.50102
4.335	-2.93002	-9.45495	-4.20402	-2.48683	-1.31528	-0.716834	-0.487864
4.34	-2.83821	-9.63018	-4.30702	-2.546	-1.34032	-0.735045	-0.485783
4.345	-2.73954	-9.6983	-4.42966	-2.62085	-1.37991	-0.766751	-0.496524
4.35	-2.63331	-9.63164	-4.5727	-2.71188	-1.43535	-0.812614	-0.521097
4.355	-2.52016	-9.42281	-4.7363	-2.81876	-1.50714	-0.872528	-0.559711
4.36	-2.40188	-9.09032	-4.91992	-2.94028	-1.59492	-0.945595	-0.611759
4.365	-2.28094	-8.67061	-5.12231	-3.0744	-1.69746	-1.03015	-0.67583
4.37	-2.16014	-8.20384	-5.34146	-3.21834	-1.81271	-1.12383	-0.749793
4.375	-2.04216	-7.72343	-5.57473	-3.36876	-1.93789	-1.22374	-0.830922
4.38	-1.92936	-7.25261	-5.81882	-3.52194	-2.06966	-1.32663	-0.916089
4.385	-1.82352	-6.80537	-6.06998	-3.67409	-2.2043	-1.42914	-1.00199
4.39	-1.72586	-6.38889	-6.32406	-3.82162	-2.33797	-1.52805	-1.0854
4.395	-1.63703	-6.00591	-6.57666	-3.9614	-2.46698	-1.62051	-1.16337
4.4	-1.55723	-5.65646	-6.82322	-4.09099	-2.588	-1.70425	-1.23346
4.405	-1.48625	-5.33903	-7.05906	-4.20876	-2.69827	-1.77763	-1.29386
4.41	-1.42363	-5.05131	-7.27945	-4.3139	-2.79577	-1.83978	-1.34343
4.415	-1.36874	-4.79065	-7.4796	-4.40636	-2.87926	-1.89047	-1.38174
4.42	-1.32086	-4.55435	-7.65473	-4.48674	-2.94829	-1.9301	-1.40895
4.425	-1.27921	-4.33978	-7.8001	-4.55615	-3.00316	-1.95953	-1.42577
4.43	-1.24305	-4.14445	-7.91117	-4.61597	-3.04473	-1.98	-1.43329
4.435	-1.21164	-3.9661	-7.98386	-4.66774	-3.07438	-1.99293	-1.43286
4.44	-1.1843	-3.80262	-8.01484	-4.71304	-3.09378	-1.99987	-1.42602
4.445	-1.16042	-3.65211	-8.00192	-4.75334	-3.10478	-2.00241	-1.41436
4.45	-1.13944	-3.51284	-7.94435	-4.78997	-3.10934	-2.00209	-1.39947
4.455	-1.12085	-3.3832	-7.84306	-4.82406	-3.10937	-2.00035	-1.3829
4.46	-1.1042	-3.26173	-7.70063	-4.85652	-3.10674	-1.99856	-1.36611
4.465	-1.08911	-3.14708	-7.5211	-4.88806	-3.1032	-1.99796	-1.35047
4.47	-1.07521	-3.03799	-7.30957	-4.91911	-3.10038	-1.99969	-1.33724
4.475	-1.06219	-2.93329	-7.07176	-4.94994	-3.09975	-2.00476	-1.32756
4.48	-1.04975	-2.8319	-6.81357	-4.98056	-3.10266	-2.01407	-1.32248
4.485	-1.03762	-2.73283	-6.54069	-5.0108	-3.11033	-2.02844	-1.32293
4.49	-1.02556	-2.63519	-6.25837	-5.04029	-3.12382	-2.04855	-1.32974
4.495	-1.01332	-2.53821	-5.9713	-5.06851	-3.14409	-2.07501	-1.34362
4.5	-1.00067	-2.44123	-5.6835	-5.09476	-3.17195	-2.10831	-1.36515
4.505	-0.987387	-2.34377	-5.39833	-5.11824	-3.20808	-2.14883	-1.3948
4.51	-0.973237	-2.24548	-5.1186	-5.13806	-3.25301	-2.19684	-1.43291
4.515	-0.958007	-2.14622	-4.84655	-5.15327	-3.30715	-2.25248	-1.47964
4.52	-0.941488	-2.046	-4.58394	-5.16293	-3.37074	-2.31579	-1.53503
4.525	-0.923487	-1.94505	-4.33214	-5.16614	-3.44386	-2.38666	-1.59892
4.53	-0.903831	-1.84373	-4.09214	-5.16211	-3.52642	-2.46487	-1.67098
4.535	-0.882381	-1.74257	-3.86463	-5.15018	-3.61816	-2.55006	-1.75072
4.54	-0.859035	-1.64223	-3.65006	-5.12988	-3.71864	-2.64176	-1.83745
4.545	-0.833741	-1.54344	-3.44863	-5.10094	-3.82724	-2.73939	-1.9303
4.55	-0.806506	-1.44699	-3.26036	-5.06333	-3.94314	-2.84227	-2.02828
4.555	-0.777397	-1.35371	-3.08513	-5.0172	-4.06538	-2.94966	-2.13021
4.56	-0.746556	-1.2644	-2.92268	-4.96293	-4.1928	-3.06076	-2.23486
4.565	-0.714189	-1.17983	-2.77267	-4.90106	-4.32411	-3.17474	-2.3409
4.57	-0.680576	-1.10074	-2.63466	-4.83229	-4.45786	-3.29075	-2.44699
4.575	-0.646062	-1.02776	-2.50818	-4.75742	-4.59249	-3.40797	-2.55181
4.58	-0.611049	-0.961466	-2.39272	-4.67733	-4.72633	-3.52559	-2.65411
4.585	-0.575993	-0.902351	-2.28777	-4.59295	-4.85763	-3.64286	-2.75276
4.59	-0.54139	-0.850807	-2.19281	-4.50523	-4.9846	-3.75906	-2.84681
4.595	-0.507766	-0.807143	-2.10732	-4.41513	-5.10544	-3.87356	-2.93548
4.6	-0.475666	-0.771579	-2.03081	-4.32358	-5.21834	-3.98573	-3.01821
4.605	-0.445644	-0.744251	-1.96281	-4.2315	-5.32158	-4.09503	-3.09468
4.61	-0.418247	-0.725204	-1.90288	-4.13974	-5.41351	-4.20093	-3.16477
4.615	-0.394013	-0.714401	-1.85061	-4.04914	-5.49262	-4.30292	-3.22857
4.62	-0.373453	-0.711719	-1.8056	-3.96047	-5.5576	-4.40049	-3.28632
4.625	-0.35705	-0.716944	-1.76747	-3.8744	-5.60733	-4.49313	-3.33841
4.63	-0.345244	-0.729779	-1.73589	-3.79159	-5.64094	-4.58031	-3.38532
4.635	-0.338433	-0.74983	-1.7105	-3.71258	-5.65785	-4.66144	-3.42756
4.64	-0.336962	-0.776614	-1.69097	-3.63784	-5.65776	-4.73592	-3.46569
4.645	-0.341117	-0.809548	-1.67698	-3.56774	-5.64067	-4.80309	-3.50025
4.65	-0.351121	-0.847955	-1.66818	-3.50256	-5.60686	-4.86226	-3.53172
4.655	-0.367129	-0.891055	-1.66423	-3.44246	-5.55691	-4.91273	-3.56054
4.66	-0.389217	-0.937973	-1.66477	-3.3875	-5.49165	-4.9538	-3.58711
4.665	-0.417372	-0.987742	-1.66939	-3.3376	-5.41213	-4.98478	-3.61174
4.67	-0.451486	-1.03931	-1.67769	-3.29253	-5.31961	-5.00505	-3.63469
4.675	-0.491336	-1.09154	-1.6892	-3.25192	-5.2155	-5.0141	-3.65616
4.68	-0.53657	-1.14327	-1.70342	-3.21525	-5.10133	-5.01151	-3.67633
4.685	-0.586686	-1.1933	-1.71982	-3.18181	-4.97872	-4.99707	-3.69534
4.69	-0.641011	-1.24043	-1.73779	-3.15069	-4.84937	-4.97076	-3.71333
4.695	-0.698682	-1.28352	-1.7567	-3.12083	-4.71499	-4.9328	-3.73043
4.7	-0.758625	-1.32156	-1.77588	-3.09099	-4.5773	-4.88364	-3.7468
4.705	-0.819551	-1.35368	-1.79459	-3.0598	-4.43801	-4.82403	-3.76261
4.71	-0.879964	-1.37924	-1.81213	-3.02579	-4.29879	-4.75497	-3.77809
4.715	-0.938191	-1.39783	-1.82776	-2.98748	-4.16124	-4.67771	-3.79346
4.72	-0.992447	-1.40939	-1.84081	-2.94347	-4.02685	-4.59371	-3.80899
4.725	-1.04093	-1.41411	-1.85065	-2.89258	-3.897	-4.50459	-3.82494
4.73	-1.08196	-1.41253	-1.8568	-2.83394	-3.77288	-4.4121	-3.84157
4.735	-1.11411	-1.4054	-1.85888	-2.76712	-3.6555	-4.31801	-3.85907
4.74	-1.13639	-1.39369	-1.85671	-2.6922	-3.54559	-4.22406	-3.87758
4.745	-1.14837	-1.37847	-1.8503	-2.6098	-3.4436	-4.13188	-3.89712
4.75	-1.15024	-1.36084	-1.83983	-2.52104	-3.34967	-4.0429	-3.91757
4.755	-1.14285	-1.34183	-1.82563	-2.42747	-3.26358	-3.95832	-3.93866
4.76	-1.1276	-1.32232	-1.80819	-2.33094	-3.18479	-3.87904	-3.95995
4.765	-1.10634	-1.30299	-1.78805	-2.23344	-3.11242	-3.80564	-3.98082
4.77	-1.08122	-1.28429	-1.76579	-2.13695	-3.04531	-3.73834	-4.00053
4.775	-1.05442	-1.26644	-1.74194	-2.04334	-2.98206	-3.67706	-4.01818
4.78	-1.02811	-1.24944	-1.71698	-1.95426	-2.92115	-3.6214	-4.03283
4.785	-1.00422	-1.23311	-1.69129	-1.87112	-2.86099	-3.57066	-4.04348
4.79	-0.98443	-1.21714	-1.66512	-1.79504	-2.80002	-3.52392	-4.04916
4.795	-0.970085	-1.2012	-1.63864	-1.72689	-2.73687	-3.48007	-4.04898
4.8	-0.962192	-1.18493	-1.6119	-1.66728	-2.67039	-3.43785	-4.04217
4.805	-0.96142	-1.1681	-1.58491	-1.61665	-2.59979	-3.39594	-4.02812
4.81	-0.968105	-1.15059	-1.55763	-1.57526	-2.52468	-3.35298	-4.00648
4.815	-0.982253	-1.1325	-1.53004	-1.54326	-2.44514	-3.30771	-3.97711
4.82	-1.00353	-1.11417	-1.50216	-1.52066	-2.36175	-3.25896	-3.94018
4.825	-1.03127	-1.09618	-1.47415	-1.50739	-2.27557	-3.20583	-3.89617
4.83	-1.06442	-1.07938	-1.44626	-1.50327	-2.18811	-3.1477	-3.84584
4.835	-1.10154	-1.06487	-1.41894	-1.50799	-2.10129	-3.08436	-3.79026
4.84	-1.14079	-1.05391	-1.39279	-1.52109	-2.01734	-3.01606	-3.73078
4.845	-1.17999	-1.04789	-1.36862	-1.54192	-1.93869	-2.94354	-3.66893
4.85	-1.21667	-1.0482	-1.34735	-1.56962	-1.86781	-2.86803	-3.60638
4.855	-1.24826	-1.05609	-1.33001	-1.6031	-1.80707	-2.79113	-3.54483
4.86	-1.27228	-1.07257	-1.31763	-1.64104	-1.75862	-2.71477	-3.48589
4.865	-1.28664	-1.09826	-1.31116	-1.68193	-1.72417	-2.64099	-3.43096
4.87	-1.28985	-1.13327	-1.31138	-1.72419	-1.70492	-2.57181	-3.38115
4.875	-1.28125	-1.17714	-1.31882	-1.76621	-1.70145	-2.50902	-3.33718
4.88	-1.26107	-1.2288	-1.3337	-1.80653	-1.71367	-2.45409	-3.29935
4.885	-1.23033	-1.28663	-1.35589	-1.84391	-1.74086	-2.40806	-3.26755
4.89	-1.19067	-1.3485	-1.38497	-1.87746	-1.7817	-2.37153	-3.24128
4.895	-1.1441	-1.41194	-1.42019	-1.90663	-1.83439	-2.34463	-3.21975
4.9	-1.09272	-1.47428	-1.46061	-1.93123	-1.89671	-2.32715	-3.20199
4.905	-1.03853	-1.5328	-1.50508	-1.95141	-1.96622	-2.31853	-3.18688
4.91	-0.983267	-1.58492	-1.55237	-1.96753	-2.0403	-2.31801	-3.17331
4.915	-0.928336	-1.62834	-1.60118	-1.98009	-2.11633	-2.32468	-3.1602
4.92	-0.874807	-1.66113	-1.6502	-1.9897	-2.19174	-2.33751	-3.14659
4.925	-0.823431	-1.68185	-1.69815	-1.99695	-2.26409	-2.35547	-3.13168
4.93	-0.774692	-1.68958	-1.74378	-2.00239	-2.33118	-2.37751	-3.11482
4.935	-0.72886	-1.68391	-1.78591	-2.00653	-2.39106	-2.4026	-3.09555
4.94	-0.686048	-1.66497	-1.82344	-2.00973	-2.44213	-2.42974	-3.07358
4.945	-0.646257	-1.63331	-1.85534	-2.01231	-2.48316	-2.45798	-3.04881
4.95	-0.609421	-1.5899	-1.88071	-2.01447	-2.51333	-2.48639	-3.02128
4.955	-0.575433	-1.536	-1.89876	-2.01629	-2.53221	-2.51411	-2.99119
4.96	-0.544171	-1.47313	-1.90888	-2.01782	-2.53985	-2.54031	-2.95887
4.965	-0.515512	-1.40292	-1.91059	-2.019	-2.53666	-2.56422	-2.92475
4.97	-0.489346	-1.32714	-1.90364	-2.01972	-2.52348	-2.58514	-2.88938
4.975	-0.465577	-1.24753	-1.88799	-2.01981	-2.50142	-2.60247	-2.85337
4.98	-0.444127	-1.16584	-1.86381	-2.01907	-2.47192	-2.61571	-2.81742
4.985	-0.424936	-1.08374	-1.83154	-2.01726	-2.43657	-2.62449	-2.78223
4.99	-0.407953	-1.00281	-1.79179	-2.01415	-2.39709	-2.62859	-2.74855
4.995	-0.39313	-0.924471	-1.74541	-2.00947	-2.35525	-2.62795	-2.7171
5	-0.380414	-0.850023	-1.69339	-2.00298	-2.31279	-2.62272	-2.6886

## Sheet: Fig 2 d
Freq (GHz)	V = 6 V	V = 8 V	V = 10 V	V = 12 V	V = 14 V	V = 16 V	V = 18 V
4	157.65	127.624	137.433	142.944	145.913	148.299	149.307
4.005	158.424	127.102	136.777	142.397	145.445	147.909	148.95
4.01	159.03	126.655	136.125	141.844	144.973	147.506	148.586
4.015	159.473	126.291	135.48	141.288	144.497	147.091	148.215
4.02	159.763	126.013	134.844	140.731	144.022	146.665	147.838
4.025	159.909	125.824	134.218	140.176	143.548	146.229	147.453
4.03	159.921	125.722	133.606	139.624	143.077	145.784	147.063
4.035	159.808	125.705	133.007	139.078	142.611	145.332	146.667
4.04	159.58	125.769	132.423	138.539	142.151	144.874	146.267
4.045	159.246	125.907	131.853	138.01	141.698	144.413	145.864
4.05	158.814	126.11	131.299	137.491	141.255	143.952	145.458
4.055	158.291	126.368	130.761	136.985	140.821	143.492	145.053
4.06	157.685	126.67	130.237	136.492	140.399	143.038	144.65
4.065	157.002	127.005	129.729	136.016	139.99	142.593	144.252
4.07	156.248	127.359	129.235	135.557	139.596	142.159	143.862
4.075	155.429	127.722	128.755	135.116	139.217	141.742	143.483
4.08	154.55	128.084	128.29	134.696	138.854	141.344	143.119
4.085	153.616	128.435	127.839	134.296	138.511	140.97	142.773
4.09	152.632	128.769	127.402	133.917	138.186	140.623	142.449
4.095	151.6	129.081	126.979	133.56	137.881	140.305	142.15
4.1	150.527	129.366	126.57	133.224	137.596	140.021	141.879
4.105	149.414	129.623	126.174	132.908	137.332	139.77	141.64
4.11	148.265	129.854	125.791	132.61	137.088	139.555	141.433
4.115	147.082	130.059	125.421	132.329	136.862	139.375	141.259
4.12	145.869	130.241	125.062	132.06	136.653	139.228	141.119
4.125	144.625	130.403	124.714	131.8	136.459	139.111	141.011
4.13	143.353	130.55	124.376	131.545	136.275	139.021	140.933
4.135	142.052	130.683	124.045	131.288	136.098	138.952	140.88
4.14	140.721	130.806	123.72	131.025	135.924	138.897	140.848
4.145	139.358	130.919	123.397	130.748	135.746	138.849	140.829
4.15	137.96	131.022	123.075	130.453	135.559	138.799	140.817
4.155	136.522	131.113	122.749	130.131	135.357	138.738	140.803
4.16	135.038	131.187	122.418	129.777	135.134	138.658	140.778
4.165	133.501	131.238	122.076	129.385	134.883	138.549	140.733
4.17	131.9	131.257	121.72	128.949	134.597	138.402	140.659
4.175	130.224	131.234	121.347	128.463	134.271	138.21	140.547
4.18	128.458	131.155	120.953	127.923	133.898	137.964	140.388
4.185	126.583	131.008	120.536	127.326	133.473	137.659	140.175
4.19	124.576	130.775	120.091	126.668	132.991	137.29	139.9
4.195	122.402	130.442	119.618	125.946	132.447	136.852	139.558
4.2	120.015	129.99	119.115	125.16	131.84	136.343	139.145
4.205	117.342	129.403	118.581	124.31	131.165	135.761	138.657
4.21	114.254	128.666	118.018	123.398	130.423	135.107	138.094
4.215	110.483	127.763	117.428	122.428	129.614	134.384	137.456
4.22	105.349	126.682	116.815	121.407	128.742	133.597	136.747
4.225	96.339	125.413	116.186	120.342	127.812	132.753	135.974
4.23	63.4755	123.95	115.549	119.247	126.833	131.863	135.145
4.235	-42.4567	122.29	114.915	118.14	125.819	130.942	134.276
4.24	-63.7435	120.437	114.296	117.039	124.785	130.007	133.385
4.245	-71.9695	118.402	113.704	115.969	123.753	129.082	132.494
4.25	-77.6623	116.199	113.153	114.959	122.749	128.189	131.631
4.255	-82.5112	113.854	112.65	114.034	121.799	127.354	130.822
4.26	-86.9973	111.394	112.198	113.221	120.929	126.602	130.099
4.265	-91.2866	108.853	111.791	112.538	120.163	125.95	129.484
4.27	-95.4313	106.261	111.413	111.991	119.517	125.408	128.995
4.275	-99.4334	103.646	111.037	111.573	118.994	124.975	128.636
4.28	-103.271	101.022	110.627	111.257	118.582	124.634	128.397
4.285	-106.911	98.3868	110.141	111.003	118.257	124.355	128.251
4.29	-110.32	95.7121	109.536	110.76	117.977	124.098	128.16
4.295	-113.464	92.9412	108.774	110.471	117.697	123.821	128.076
4.3	-116.317	89.9859	107.824	110.085	117.366	123.479	127.95
4.305	-118.86	86.7258	106.665	109.56	116.94	123.035	127.737
4.31	-121.083	83.0109	105.283	108.866	116.382	122.462	127.402
4.315	-122.986	78.6658	103.674	107.989	115.668	121.744	126.921
4.32	-124.581	73.4953	101.842	106.926	114.785	120.877	126.282
4.325	-125.888	67.2956	99.7948	105.688	113.732	119.865	125.487
4.33	-126.942	59.874	97.5454	104.294	112.52	118.724	124.546
4.335	-127.784	51.0907	95.1111	102.77	111.167	117.474	123.48
4.34	-128.465	40.9276	92.5118	101.148	109.7	116.145	122.314
4.345	-129.04	29.573	89.7705	99.4638	108.152	114.767	121.081
4.35	-129.564	17.463	86.9114	97.7557	106.561	113.377	119.817
4.355	-130.084	5.20815	83.9596	96.0622	104.964	112.011	118.558
4.36	-130.641	-6.59242	80.9392	94.4199	103.404	110.703	117.342
4.365	-131.262	-17.5222	77.8716	92.8614	101.919	109.486	116.203
4.37	-131.963	-27.398	74.774	91.4129	100.542	108.386	115.17
4.375	-132.747	-36.2142	71.6574	90.0914	99.3032	107.423	114.264
4.38	-133.607	-44.0595	68.5249	88.9038	98.2217	106.606	113.499
4.385	-134.531	-51.0541	65.3712	87.8455	97.308	105.937	112.88
4.39	-135.503	-57.3163	62.1822	86.901	96.5615	105.406	112.401
4.395	-136.505	-62.95	58.9351	86.0449	95.9715	104.996	112.046
4.4	-137.52	-68.0417	55.6005	85.2444	95.5173	104.681	111.796
4.405	-138.534	-72.6622	52.1439	84.4618	95.1705	104.433	111.622
4.41	-139.532	-76.8694	48.5287	83.6577	94.897	104.221	111.495
4.415	-140.505	-80.711	44.7195	82.7935	94.6595	104.014	111.384
4.42	-141.444	-84.2267	40.6862	81.8337	94.42	103.783	111.262
4.425	-142.344	-87.45	36.4078	80.7473	94.1423	103.504	111.102
4.43	-143.2	-90.4094	31.8763	79.5083	93.7933	103.154	110.882
4.435	-144.011	-93.1294	27.0989	78.096	93.3446	102.718	110.583
4.44	-144.776	-95.6314	22.1	76.4943	92.7726	102.183	110.192
4.445	-145.493	-97.9341	16.9197	74.6915	92.0589	101.541	109.7
4.45	-146.164	-100.054	11.6109	72.6793	91.1898	100.786	109.1
4.455	-146.79	-102.006	6.23357	70.4521	90.1559	99.9169	108.39
4.46	-147.373	-103.804	0.848932	68.0069	88.9514	98.9328	107.568
4.465	-147.913	-105.46	-4.48673	65.3422	87.5734	97.8358	106.638
4.47	-148.413	-106.985	-9.72655	62.4582	86.0214	96.6294	105.601
4.475	-148.874	-108.393	-14.8355	59.3566	84.2971	95.318	104.465
4.48	-149.299	-109.693	-19.7909	56.0407	82.4036	93.907	103.234
4.485	-149.69	-110.898	-24.5809	52.515	80.3452	92.4026	101.917
4.49	-150.047	-112.019	-29.2025	48.7862	78.1274	90.8118	100.521
4.495	-150.374	-113.068	-33.6592	44.8627	75.7566	89.1419	99.057
4.5	-150.673	-114.059	-37.9586	40.7554	73.2402	87.401	97.5346
4.505	-150.944	-115.003	-42.1102	36.4773	70.5861	85.5975	95.9647
4.51	-151.192	-115.914	-46.1245	32.0445	67.803	83.74	94.3591
4.515	-151.418	-116.805	-50.0112	27.4754	64.9004	81.8374	92.7297
4.52	-151.625	-117.689	-53.7795	22.7911	61.888	79.8986	91.0888
4.525	-151.817	-118.578	-57.4368	18.0152	58.7765	77.9323	89.449
4.53	-151.996	-119.481	-60.9894	13.1727	55.5765	75.9469	87.8224
4.535	-152.167	-120.41	-64.4422	8.29028	52.2991	73.9502	86.2206
4.54	-152.335	-121.37	-67.7986	3.39478	48.9555	71.9492	84.6544
4.545	-152.503	-122.369	-71.0612	-1.48723	45.557	69.9499	83.1333
4.55	-152.677	-123.41	-74.2318	-6.3304	42.1149	67.9573	81.6653
4.555	-152.862	-124.495	-77.3116	-11.1114	38.6401	65.9749	80.2562
4.56	-153.062	-125.625	-80.3013	-15.8096	35.1435	64.0049	78.9097
4.565	-153.282	-126.797	-83.2018	-20.4075	31.6357	62.0481	77.6269
4.57	-153.527	-128.009	-86.0135	-24.8908	28.1267	60.1039	76.4061
4.575	-153.801	-129.256	-88.7372	-29.249	24.6264	58.1703	75.2431
4.58	-154.107	-130.534	-91.3738	-33.4746	21.144	56.2445	74.1308
4.585	-154.448	-131.836	-93.9242	-37.5631	17.6885	54.3224	73.0598
4.59	-154.827	-133.155	-96.3894	-41.513	14.2681	52.3995	72.0187
4.595	-155.244	-134.483	-98.7709	-45.3244	10.8905	50.4705	70.9942
4.6	-155.699	-135.814	-101.07	-48.9995	7.56253	48.5302	69.9723
4.605	-156.193	-137.138	-103.288	-52.5415	4.29028	46.5734	68.9381
4.61	-156.724	-138.448	-105.426	-55.9542	1.0787	44.5948	67.8773
4.615	-157.289	-139.735	-107.485	-59.2419	-2.06841	42.5897	66.7757
4.62	-157.886	-140.99	-109.467	-62.4087	-5.1486	40.5538	65.6204
4.625	-158.51	-142.205	-111.372	-65.4585	-8.16086	38.4834	64.3999
4.63	-159.158	-143.371	-113.201	-68.3947	-11.1057	36.3749	63.1042
4.635	-159.823	-144.481	-114.954	-71.2197	-13.9851	34.2255	61.7247
4.64	-160.499	-145.526	-116.632	-73.9354	-16.8026	32.0326	60.2547
4.645	-161.181	-146.499	-118.234	-76.5427	-19.5629	29.7938	58.6886
4.65	-161.86	-147.392	-119.76	-79.0418	-22.2719	27.5067	57.0222
4.655	-162.529	-148.2	-121.209	-81.4318	-24.9364	25.169	55.2523
4.66	-163.18	-148.916	-122.581	-83.7112	-27.5635	22.7782	53.3765
4.665	-163.803	-149.537	-123.875	-85.8777	-30.161	20.3312	51.3929
4.67	-164.391	-150.06	-125.09	-87.9285	-32.7364	17.8248	49.3003
4.675	-164.933	-150.483	-126.224	-89.8605	-35.2971	15.2555	47.0973
4.68	-165.42	-150.806	-127.277	-91.6704	-37.8497	12.6192	44.7833
4.685	-165.841	-151.034	-128.249	-93.3554	-40.4004	9.91176	42.3575
4.69	-166.187	-151.169	-129.138	-94.9131	-42.9543	7.12903	39.8195
4.695	-166.448	-151.221	-129.946	-96.3427	-45.5154	4.26707	37.1692
4.7	-166.617	-151.199	-130.673	-97.6449	-48.0863	1.32256	34.4073
4.705	-166.687	-151.114	-131.321	-98.8231	-50.6682	-1.70686	31.535
4.71	-166.654	-150.981	-131.894	-99.8839	-53.2607	-4.82218	28.5546
4.715	-166.517	-150.815	-132.396	-100.838	-55.8614	-8.02256	25.4698
4.72	-166.279	-150.632	-132.833	-101.699	-58.466	-11.305	22.2857
4.725	-165.949	-150.447	-133.212	-102.485	-61.0682	-14.664	19.0094
4.73	-165.54	-150.275	-133.542	-103.22	-63.6598	-18.0914	15.65
4.735	-165.072	-150.128	-133.832	-103.927	-66.2304	-21.5762	12.2183
4.74	-164.567	-150.015	-134.094	-104.632	-68.7682	-25.1045	8.7275
4.745	-164.051	-149.942	-134.336	-105.361	-71.2602	-28.6603	5.19234
4.75	-163.552	-149.912	-134.569	-106.136	-73.6927	-32.2252	1.62905
4.755	-163.095	-149.924	-134.802	-106.975	-76.0522	-35.7794	-1.94526
4.76	-162.702	-149.975	-135.041	-107.892	-78.3259	-39.3023	-5.51322
4.765	-162.391	-150.06	-135.292	-108.896	-80.5031	-42.7731	-9.05783
4.77	-162.171	-150.172	-135.558	-109.988	-82.5756	-46.172	-12.5632
4.775	-162.047	-150.305	-135.841	-111.166	-84.5387	-49.4802	-16.0153
4.78	-162.016	-150.452	-136.14	-112.423	-86.3916	-52.6814	-19.4023
4.785	-162.07	-150.611	-136.456	-113.751	-88.1381	-55.7616	-22.7152
4.79	-162.199	-150.777	-136.787	-115.139	-89.7865	-58.7101	-25.948
4.795	-162.388	-150.95	-137.131	-116.572	-91.3494	-61.5198	-29.0981
4.8	-162.618	-151.132	-137.488	-118.04	-92.8433	-64.187	-32.1658
4.805	-162.871	-151.327	-137.857	-119.529	-94.2882	-66.7123	-35.1544
4.81	-163.129	-151.54	-138.239	-121.028	-95.7059	-69.1003	-38.07
4.815	-163.37	-151.778	-138.638	-122.523	-97.1195	-71.3596	-40.9208
4.82	-163.576	-152.049	-139.055	-124.002	-98.5521	-73.5029	-43.7165
4.825	-163.727	-152.359	-139.495	-125.455	-100.025	-75.5465	-46.4679
4.83	-163.804	-152.714	-139.962	-126.869	-101.556	-77.5098	-49.1857
4.835	-163.792	-153.116	-140.462	-128.232	-103.16	-79.4143	-51.8798
4.84	-163.678	-153.567	-140.998	-129.531	-104.846	-81.2826	-54.5582
4.845	-163.451	-154.061	-141.573	-130.755	-106.616	-83.1365	-57.2265
4.85	-163.111	-154.591	-142.187	-131.892	-108.467	-84.9954	-59.8867
4.855	-162.663	-155.142	-142.838	-132.932	-110.387	-86.8748	-62.537
4.86	-162.119	-155.697	-143.521	-133.867	-112.359	-88.785	-65.1714
4.865	-161.502	-156.233	-144.226	-134.692	-114.359	-90.7298	-67.7803
4.87	-160.84	-156.726	-144.943	-135.405	-116.359	-92.7069	-70.351
4.875	-160.164	-157.151	-145.656	-136.011	-118.328	-94.7082	-72.8688
4.88	-159.507	-157.482	-146.35	-136.516	-120.236	-96.7209	-75.3183
4.885	-158.898	-157.698	-147.008	-136.932	-122.05	-98.7289	-77.6846
4.89	-158.359	-157.781	-147.616	-137.271	-123.744	-100.715	-79.9549
4.895	-157.906	-157.721	-148.159	-137.549	-125.292	-102.66	-82.119
4.9	-157.547	-157.513	-148.625	-137.779	-126.675	-104.55	-84.1702
4.905	-157.282	-157.159	-149.004	-137.975	-127.881	-106.368	-86.1052
4.91	-157.109	-156.67	-149.29	-138.148	-128.901	-108.102	-87.9244
4.915	-157.018	-156.061	-149.479	-138.306	-129.733	-109.744	-89.6312
4.92	-157.002	-155.352	-149.569	-138.454	-130.381	-111.286	-91.2316
4.925	-157.05	-154.569	-149.559	-138.597	-130.853	-112.722	-92.7336
4.93	-157.152	-153.738	-149.454	-138.736	-131.163	-114.051	-94.1468
4.935	-157.299	-152.888	-149.258	-138.871	-131.326	-115.271	-95.4816
4.94	-157.483	-152.044	-148.977	-139.001	-131.364	-116.382	-96.7488
4.945	-157.696	-151.232	-148.619	-139.123	-131.298	-117.387	-97.9596
4.95	-157.933	-150.476	-148.193	-139.236	-131.153	-118.288	-99.1245
4.955	-158.189	-149.795	-147.712	-139.336	-130.955	-119.088	-100.254
4.96	-158.46	-149.204	-147.186	-139.421	-130.727	-119.794	-101.356
4.965	-158.743	-148.717	-146.631	-139.489	-130.495	-120.412	-102.441
4.97	-159.035	-148.34	-146.059	-139.538	-130.279	-120.947	-103.514
4.975	-159.334	-148.08	-145.487	-139.565	-130.099	-121.41	-104.582
4.98	-159.638	-147.938	-144.929	-139.57	-129.97	-121.809	-105.649
4.985	-159.945	-147.912	-144.398	-139.553	-129.905	-122.155	-106.717
4.99	-160.253	-147.997	-143.909	-139.512	-129.911	-122.457	-107.788
4.995	-160.559	-148.187	-143.472	-139.449	-129.991	-122.728	-108.861
5	-160.862	-148.473	-143.097	-139.365	-130.145	-122.978	-109.933

## Sheet: Fig 4 e-h
RMSEs - Case A	RMSEs - Case B	RMSEs - Case C	RMSEs - Case D
0.0493523	0.0412902	0.250952	0.278494
0.139973	0.150045	0.0791055	0.265176
0.00188703	1.32622	2.5977	0.118449
0.0323956	0.114664	0.146826	0.190134
0.779694	0.0166938	0.20861	0.402702
0.0828912	5.31488	4.76383	0.123521
4.32059	0.0232285	0.0251076	0.0742807
5.06193	4.16736	2.93855	1.33763
0.00880045	0.0365762	0.494469	0.0635455
4.4939	0.119305	0.0678604	4.50546
0.134133	3.18026	3.49844	0.126304
0.114096	0.129816	0.248119	0.0204001
0.2115	0.282589	0.193724	0.147136
0.00509602	0.304148	0.112727	0.114114
0.00242665	0.149844	0.0949247	0.185227
0.038017	0.00890694	0.172061	0.193801
0.0291241	1.31104	2.69439	0.102505
0.0785043	0.0557993	0.0696509	4.23516
1.94366	0.0246585	0.383413	4.5618
0.086782	1.69757	3.20114	5.83408
0.0681662	1.1851	0.721445	4.4226
4.55797	5.412	5.1067	4.31723
0.0337243	0.0556653	0.150066	0.323275
0.0222813	0.172753	0.200031	0.00459207
0.0472341	0.460045	0.427182	0.107164
0.02097	3.15437	4.79134	0.0142128
0.0517815	0.160221	0.169362	0.210783
0.133331	0.0382443	0.0014783	0.966203
0.040322	2.12313	2.33776	0.132103
0.0658837	0.0864976	0.1931	1.30165
1.43717	1.47467	1.07942	2.87359
0.0165116	0.0102986	0.0407822	0.0727219
3.55514	0.179098	0.088968	0.308423
0.867395	0.0148676	0.122267	0.0395409
0.0370081	0.14661	0.327861	0.271475
0.141934	0.0487205	0.0799263	0.298795
0.0796775	0.0358768	0.0157659	0.23906
0.0668953	1.64617	1.34399	3.05698
0.974893	0.10655	0.166226	0.440326
1.74462	0.236468	0.0239119	0.0583639
0.000376117	0.0550221	0.286498	0.0913236
0.0390394	4.81096	3.8449	0.139499
0.198451	4.85352	4.40975	4.00068
3.1041	0.0810964	0.141578	0.0178296
0.0895418	0.112647	0.159444	0.344349
0.748292	0.822187	0.994929	0.227141
0.179901	0.1326	0.159751	0.924047
0.00148678	1.47454	0.251503	0.460667
0.157496	2.0809	2.89119	0.00873528
1.20989	2.49308	2.87821	0.166266
0.384954	0.125376	0.112733	0.0939525
0.09841	0.759448	1.31535	2.14915
0.472076	0.0899258	0.0753319	0.0474524
0.0562739	0.224049	1.5994	1.20569
0.0421584	0.178226	0.198556	0.194471
0.021272	0.056922	0.103928	2.28812
0.0211491	2.81113	1.58096	0.208621
0.528284	0.0967509	0.114726	0.172357
0.0771218	4.55019	4.1593	0.113144
0.0355519	0.102673	0.110252	0.429644
2.70254	0.199052	1.93058	0.154179
0.158357	4.33273	4.02856	0.0726553
0.068547	0.0293634	0.20888	1.1954
0.11783	0.0733816	0.226446	0.260413
0.0552447	1.50419	0.956837	0.230291
0.0129247	0.116464	0.0129712	0.303649
0.0372637	1.27994	1.84129	0.0373634
4.76093	0.0548807	0.0695381	0.0449466
0.181222	0.0140596	0.165914	0.369035
0.0041944	0.0273303	0.0449104	0.0610734
0.026587	0.107517	0.34102	0.145055
0.0275185	0.108222	0.120613	1.54737
1.17512	0.219525	0.00481438	0.171667
0.0534025	0.00245811	0.155409	0.223287
0.0716214	0.0556194	0.144021	0.139972
0.012823	0.0625758	0.0537911	0.281526
0.0175287	0.322076	1.14137	0.0611901
0.0371846	3.48286	4.3285	4.14228
5.58534	0.196158	0.630232	0.0427595
0.00488598	0.172	0.054977	1.54205
0.115587	0.111989	0.393253	1.15517
0.0167575	0.0354404	0.0181187	0.036386
0.0444846	0.943958	1.91729	5.59648
5.55911	5.04814	3.71744	0.131478
0.0311631	0.860445	0.134834	1.72991
0.0687499	1.37782	1.76883	3.6691
0.0330498	0.249765	0.0445816	0.134481
0.0787291	0.208187	0.206751	0.0293747
0.0213508	0.0299696	0.047696	1.55443
0.0311179	0.181111	0.057286	3.35271
0.0395913	0.0946776	0.657602	3.71098
0.0089182	0.0507404	0.172755	0.0279947
0.0977123	0.0042772	0.108118	1.12804
0.00252618	0.260206	0.263112	0.249483
0.00237385	0.0380264	0.072837	3.98705
1.80572	0.121733	0.454374	0.38867
0.0584405	2.41875	2.05231	1.12881
2.52439	0.0792351	0.580944	0.233723
0.0234115	1.74346	1.95151	1.05086
0.00361282	0.0818904	0.10792	3.17479
0.00689003	0.0566842	0.294989	0.524566
2.32638	0.133532	0.509919	0.38316
4.42785	0.269644	0.555184	0.482547
1.75068	0.100016	0.496588	2.54472
0.442987	0.0596128	0.519976	1.46278
0.0195854	0.150229	0.16332	0.932006
5.02577	0.29612	2.1074	0.427392
0.318692	0.0881295	0.852355	2.2032
0.0135412	0.0730678	0.313198	0.113628
0.00427775	4.52306	0.448002	0.689581
0.0208395	0.164043	0.107224	1.71075
0.0183629	0.184327	0.177255	0.904376
4.32075	0.0936903	0.270655	1.48391
0.365425	0.417526	0.0493577	0.465497
0.0816439	1.86568	0.691955	0.646772
0.0637832	0.122306	0.360112	0.174235
0.526092	0.0683602	0.331485	1.34797
0.0649221	0.0371369	0.126268	0.342978
0.0526022	0.160631	0.567166	0.177247
0.973457	0.0861792	0.542251	0.269539
0.0431924	0.0122677	0.266723	1.29325
0.0740772	0.0172765	0.0357728	2.69959
0.0744715	0.041692	0.274426	0.326084
0.138554	0.120061	0.100611	0.301128
0.0109428	4.10615	0.504525	0.783465
0.093939	0.0448752	1.60241	2.04981
2.64622	0.0416382	0.492188	1.56469
0.549933	0.0833142	2.21404	0.525917
0.0146534	0.0234732	0.226004	0.591199
0.0376258	0.0425419	0.552161	1.01382
0.0438166	0.0344865	0.485264	0.254128
4.20835	3.8791	0.530776	2.78579
0.436055	0.385243	2.98861	0.631137
0.0862834	2.37617	0.256594	0.275056
0.0392228	0.0262136	0.0763482	0.316012
0.0799306	0.199211	0.205459	0.280198
0.369746	4.47477	1.65655	0.481101
0.00968752	3.45193	0.678396	0.393062
0.022001	0.0981046	0.794617	0.7619
0.077771	1.52773	0.469683	0.32939
0.591116	0.0235646	0.232903	0.488195
3.15063	0.00231355	0.338255	0.0748541
0.050116	0.0704441	0.0365734	0.354274
0.0765033	0.150912	1.82274	1.54478
0.0138771	0.0293632	0.72374	1.23899
0.0213459	0.168911	1.32008	0.548649
0.0783103	5.7764	0.337045	1.65571
0.0377012	0.127898	0.218943	0.765481
0.0340737	0.146003	0.883091	0.332817
0.0185359	0.109095	0.152293	0.503893
0.0707926	0.0186131	1.45993	0.627078
0.132947	0.228538	0.519877	0.154918
0.0792461	0.015751	0.615568	0.6409
4.04184	0.00115105	0.389779	0.165837
0.0157401	4.37733	0.169792	1.27724
4.30309	0.140543	0.330582	0.352229
0.0227169	0.0317902	0.350346	0.259143
0.00884668	5.67632	0.381327	2.03303
0.990243	0.0342192	0.225976	0.965712
0.0894544	0.123659	0.520461	1.23213
0.00056183	0.11772	1.90993	0.205384
0.021583	0.0124668	0.177119	0.436472
0.180113	0.240539	0.606043	0.460408
1.85851	0.153326	1.71307	2.04073
0.0622185	3.32125	0.376997	1.01816
0.00944129	0.149546	3.09566	0.179619
0.774755	0.153107	0.57699	1.66833
0.486136	0.0333289	1.65239	1.09454
2.8785	0.0281232	0.927254	0.304975
0.0740918	0.22741	0.248874	0.320208
0.0337409	0.0110304	0.368526	2.54912
0.0983784	4.58389	0.285277	1.60363
0.163275	0.113352	2.45205	0.247957
0.0855901	4.94108	1.73403	0.733665
3.92857	0.0837111	0.238832	1.11039
0.0605606	0.67728	0.722819	0.409912
0.0199816	0.195112	0.718144	0.988917
0.0990759	0.0380158	0.126925	0.243358
0.00322588	0.065517	0.333974	1.52093
1.00972	0.0377257	2.65122	0.616798
0.0690197	1.12625	0.526571	0.31998
0.0215393	0.131865	0.134244	2.06617
0.0178451	2.27995	0.528098	0.464362
2.86003	0.118474	0.287751	0.141711
3.16696	0.0254023	1.29169	0.507177
0.0139663	4.05663	0.300397	2.09901
0.136348	4.70992	1.53464	2.66136
0.58863	0.0804049	2.19278	2.2739
0.0129645	0.154936	0.252777	0.833239
0.0833439	2.79718	0.240344	1.03131
0.170396	0.0148658	0.264234	2.89586
0.0680558	2.38799	2.4083	1.11998
0.125457	0.280178	0.968067	1.55403
0.0885255	0.0195074	0.236047	0.186297
1.34198	0.815824	1.95745	0.0839281
0.938956	0.192229	0.720762	0.244681
4.32222	0.0361768	0.247601	0.335016
1.57152	0.12796	0.654323	1.29386
0.0184168	0.0351546	0.270249	1.20349
0.0181358	0.137265	0.257213	0.582944
3.12296	0.104828	0.390707	0.62145
0.0181685	0.0653448	0.495406	0.787234
0.00487574	0.0687332	0.469644	1.15615
0.0207771	0.111322	0.424259	0.318332
0.0455271	0.0281474	0.57661	1.04819
0.040748	0.0376979	0.33395	0.665958
0.0211887	0.00380437	1.40298	0.329387
4.05583	1.24128	0.379168	1.71552
0.0504768	0.118525	0.347176	1.06698
0.125775	0.710562	0.931601	0.707001
1.00991	0.0319939	2.03063	1.33257
0.000612286	0.057245	1.52197	0.630214
0.0500783	1.71739	0.430757	0.285448
0.141205	0.111947	0.119208	0.421719
0.112808	3.08704	0.687084	1.23981
0.0552344	0.0359295	2.03766	0.274665
0.087101	0.161509	1.05266	1.01858
0.0847078	0.330814	0.965946	1.3175
0.467303	0.0232998	0.996143	0.364858
1.40303	0.217721	0.216035	0.921804
1.49308	2.14571	1.62189	0.409164
0.375276	0.0686652	0.75034	1.82938
0.00329385	0.145534	0.388167	1.18123
0.135496	0.0166222	0.573018	0.888367
0.0256614	3.97832	0.261632	1.52086
0.0140606	0.885679	1.13911	0.44656
0.0367244	0.118503	1.91045	0.477087
2.7701	0.00192116	1.07791	0.732838
0.123521	0.144108	1.31074	2.02614
0.101944	1.85148	0.320538	1.32888
1.13857	2.63393	0.273745	0.881715
0.0495283	0.306837	0.18289	0.774948
0.0302742	3.93161	0.487247	0.451282
0.0109124	1.76608	0.722752	0.806635
0.0953441	0.466949	1.37608	0.936062
0.11209	0.71179	0.24067	0.381155
0.0608289	0.0076812	0.541647	0.418276
3.00008	0.00433465	0.230117	0.581518
0.0507047	0.0661723	1.36268	0.866363
0.0759973	3.0885	0.14639	0.491449
0.0722673	0.082946	0.409032	0.498977
0.0737276	1.213	0.999315	1.02788
0.110533	0.173334	1.70704	1.42029
0.0480143	0.14773	0.583325	0.664047
0.10588	0.229801	0.466612	0.445412
0.242046	0.0336206	0.54526	0.920758
0.0661427	0.132598	1.7431	0.232604
0.143465	0.128989	0.961615	0.491143
3.05211	0.0645059	0.514856	0.88102
0.050549	0.0237341	0.468267	1.55863
0.147152	0.114301	0.677296	0.870278
0.00171992	0.088354	0.361636	0.527022
0.00552862	0.469102	0.22198	0.239146
0.0863614	0.12573	1.01417	1.81426
0.0436835	0.183038	0.554872	2.03699
0.0298087	1.0456	0.692049	0.588075
4.26486	5.35626	0.532266	0.323096
0.356078	0.0647204	0.253155	0.760408
0.0228767	3.201	0.788555	0.426134
0.086803	0.153418	0.314044	0.47643
1.71344	2.86681	0.608714	1.00423
0.0784204	0.167516	0.320243	0.92178
0.00453252	0.0334215	0.228068	1.00441
0.206094	0.0769141	1.06306	1.63295
0.0905079	0.191575	0.983346	0.702345
0.0531919	0.322668	1.41896	0.523603
0.387934	0.046668	0.825358	0.566013
2.72209	0.0609702	1.70606	0.664464
3.72188	0.00940311	0.236599	0.604729
0.0256446	2.01522	0.296532	0.216763
0.0131374	0.0138954	0.420341	1.25338
4.5593	0.230134	1.80038	0.493885
1.52802	0.107556	0.827329	0.398063
0.105735	0.108313	1.39973	0.975536
4.0268	0.53662	0.98747	0.257677
0.0133966	0.737912	0.542423	0.296827
0.59114	0.171556	0.543461	0.295389
0.0277501	0.0724841	0.457852	1.37272
0.0549483	0.00443544	0.419846	0.534802
0.0261188	0.21271	0.308206	0.625964
0.150016	0.186879	0.346649	0.871385
0.0540089	0.0192618	0.577583	0.546223
0.0713093	0.740187	0.14703	0.309762
0.0478906	0.00486993	0.713236	0.251813
0.0556682	0.173459	1.40192	0.473528
0.807602	0.0942706	0.441284	2.5976
0.0362527	0.139966	1.42076	1.97812
4.87522	0.0571	0.877509	1.50482
0.0228863	0.0273733	1.14047	1.10373
4.29329	1.1744	1.41799	0.433715
0.0828317	0.0611104	0.347332	2.10523
0.0560427	0.0412512	0.538846	0.948323
0.0625415	0.373335	0.191169	1.40524
0.0215174	0.782855	0.31612	0.576446
2.14057	0.251081	0.225103	0.261964
0.040897	0.0684367	1.33154	0.740052
0.493328	0.113631	1.04192	0.199955
1.11342	0.00568038	0.405458	0.529975
0.00433567	2.15858	0.476748	0.62366
0.255315	0.0857204	0.704272	0.46381
0.066925	0.140887	1.2483	0.867106
0.0607364	0.187968	0.505148	0.457874
0.0450155	0.0730055	0.595405	0.79029
0.0701986	0.06813	1.14699	0.944104
0.0306357	0.0572906	0.541989	0.603558
0.0244464	0.168534	0.765874	1.27079
0.0145007	1.46739	0.486484	1.26399
3.70519	0.128042	1.0317	0.424727
0.0460028	0.00792105	0.201675	1.17542
0.00136549	0.0664866	0.454815	1.34731
0.0856224	0.0614989	0.447454	1.11569
3.79692	0.0920017	0.318112	0.689563
0.0441043	0.193973	0.703102	0.803816
2.54116	0.0157512	0.696161	0.254968
3.71766	0.200146	0.828447	0.363551
0.00161653	0.160842	0.228698	0.765338
0.098127	4.96177	0.406558	0.568975
0.108124	0.0662552	1.02568	0.478317
0.792281	0.691576	0.705916	0.961281
0.304491	0.063995	0.748118	0.834121
4.90076	0.087695	0.207085	1.47175
3.73042	0.26515	0.133328	1.73954
0.085086	0.313423	0.866174	0.925115
0.0257438	0.0279307	0.664214	0.93815
0.00386988	0.0226554	0.316779	1.21106
0.0776054	0.0620933	0.442733	0.613475
1.64442	1.12257	0.309485	0.898953
0.170555	0.0533433	0.233918	0.570315
0.90316	0.106396	0.980936	0.375189
0.405195	0.0677845	0.606774	0.497434
0.0452788	0.0477226	0.415743	0.993606
0.0445136	0.196409	0.445388	0.379387
0.035797	2.82331	0.903712	0.65651
0.075856	0.0754239	0.877626	0.293565
0.0535124	5.28247	0.711415	0.150795
0.251581	0.372575	0.565906	0.338144
0.477166	0.873609	1.33271	1.23963
0.00603542	0.066279	1.0498	0.991335
0.00501828	0.15117	0.456738	1.46155
0.0774951	0.0659362	0.785804	0.887922
1.16472	0.106626	0.753457	0.568394
0.0414132	0.119048	1.47904	1.5075
0.0275404	0.257431	0.512302	0.57035
0.0526428	0.154577	0.790275	0.48974
5.38842	0.0151046	0.238354	0.951728
0.0274381	0.00654433	0.909952	0.857105
4.20834	0.0639475	1.51208	0.491578
0.017621	2.25601	1.00874	0.715654
0.0703949	0.14938	1.62508	0.584792
0.0257488	5.55564	0.592527	0.411567
0.00295238	0.157128	0.683325	1.48653
0.035199	0.398755	0.507647	0.590371
0.0576494	0.0968075	0.549614	0.628655
0.0278824	0.016614	0.931756	0.583592
0.0125274	0.124627	0.875874	0.478275
0.108775	0.401301	0.686321	1.03202
0.0386602	0.141645	1.00061	0.384093
0.84251	0.102657	0.947921	0.757486
0.0940271	0.310704	0.569496	0.91557
0.0182701	0.0168834	0.515412	0.938719
0.0107619	1.93666	0.362853	1.35066
0.0569348	3.02701	0.613588	0.401279
0.0167932	5.38458	1.24921	1.17332
0.0443712	0.168609	0.430147	1.64125
0.0601751	0.00450409	0.447908	0.739759
0.0359211	0.112839	0.568331	0.629273
0.140335	0.0277939	0.675389	0.420184
0.0093312	0.0364699	0.553176	1.31117
2.02501	1.77975	0.492186	0.250318
0.132984	0.00923345	1.1493	0.488433
0.0604201	0.124091	0.490144	0.908058
0.043954	2.96769	1.10405	0.705813
1.51672	4.44705	1.00701	0.625614
0.507016	1.03269	0.403214	0.849547
2.80782	0.228265	0.7329	0.685523
0.156324	1.34557	0.66384	0.629165
0.0274897	2.65411	1.30244	0.823357
0.0174368	0.162381	0.267184	0.662749
0.0105872	0.122608	1.09806	1.8194
4.866	0.030498	1.22855	0.577141
0.231719	0.0865047	0.955743	1.27692
0.125563	3.53898	0.172652	1.05531
0.0165456	0.432854	0.301077	0.592932
1.44041	0.0082951	0.650915	0.737282
0.0267731	0.0259626	0.491658	1.209
0.0481225	0.064619	0.483958	1.40165
0.0444533	1.13199	0.803909	0.587603
0.188052	0.152363	0.706252	1.06027
0.273424	0.0897699	1.19752	0.450285
0.00775069	0.0176006	0.521003	0.501602
0.000235464	0.0828924	0.816223	0.787478
0.162601	0.0176092	0.483887	1.04585
1.82641	1.99894e-05	0.284358	0.745527
0.0639616	0.0869027	0.810648	0.177617
0.380459	0.405459	1.23042	0.939908
0.00384137	0.174673	1.16093	0.521783
0.102453	0.181546	0.980078	0.415695
0.125593	0.134051	0.593064	0.367938
0.000374127	0.0784696	1.49496	0.857411
0.0855724	0.0866702	1.03836	0.542555
0.0508959	0.104138	0.673508	0.994209
0.0402067	0.0356207	0.53842	1.08789
0.0127126	3.66858	0.936859	0.725813
0.791219	0.585923	0.470833	0.608776
3.15898	0.0523956	0.130409	1.08574
2.29399	0.00459578	0.619981	0.461774
1.38534	0.124712	1.13717	0.759072
0.0215476	0.0859921	1.16025	0.69065
0.033071	0.044214	0.573651	0.735008
0.00269907	0.284855	0.726914	0.419049
2.43038	0.436892	0.94484	1.06049
0.0971473	0.102097	0.62101	0.726674
0.269707	0.0716382	1.02905	0.726847
5.33419	1.18092	1.2797	0.370075
4.55291	0.195446	0.796408	0.800031
0.03139	0.173483	0.52246	1.21606
0.0721657	0.0380697	0.342342	0.678771
0.122255	0.0387926	0.659643	0.717541
0.0257518	0.071552	0.48225	0.592244
3.75348	0.0745868	1.07908	1.11233
0.0919455	0.485246	0.175919	0.634388
0.0582317	3.61165	0.511605	1.55948
0.0250432	0.128321	0.588055	1.04462
5.33235	1.20725	0.728772	0.337163
0.1326	0.0774035	0.847639	0.567306
0.187671	4.21119	0.912654	1.67838
0.014597	0.416151	1.11373	0.765453
0.0599897	0.00945992	1.08774	0.578873
0.0486119	0.313985	1.05812	1.15358
1.11379	0.0249074	0.47789	0.662053
0.043557	0.0454374	1.14222	0.530587
0.379035	0.200758	1.04239	1.33601
0.00651523	0.0974638	0.537588	0.78324
0.0184092	0.0185818	0.863885	1.17004
0.0347958	0.0115128	0.664308	0.542645
0.03499	3.64345	0.861849	0.562664
0.160897	3.5538	0.62929	0.622293
0.00801253	0.0644968	0.834224	0.455002
0.0254819	1.95524	1.01231	0.485795
4.06155	1.30899	0.743239	0.965576
0.991162	3.35613	0.478177	0.487225
5.70786	0.0435895	0.721695	0.984813
1.42712	0.0852029	1.01966	0.831441
0.0941881	0.233171	0.992003	0.861497
0.123059	0.361824	0.51148	0.322128
0.059257	0.867029	1.36799	0.960101
1.50626	0.215023	0.768908	0.309305
0.0754896	0.0490509	1.1147	1.21693
0.0761821	0.0236579	0.919519	0.360115
0.0370861	0.0599872	1.18974	0.765722
0.0818517	0.00666977	0.290374	0.485508
2.03677	3.5208	0.987369	0.740422
0.104669	0.0280575	0.82733	0.770816
0.0849374	4.59979	0.414171	0.783215
0.0589146	0.163762	1.08819	0.6173
0.0508966	0.0947984	0.70585	1.20858
0.0945385	1.93909	0.935608	0.679599
0.169895	0.115808	0.642429	0.299013
0.326818	0.225635	0.982275	0.339047
0.12835	0.58378	0.705051	0.757996
0.0734899	2.82205	0.688885	0.837371
1.29529	0.00129618	0.693933	0.913248
0.0463423	0.559309	0.939101	0.607641
0.0193065	3.24454	0.45791	0.807567
0.0395399	0.0310866	0.690414	0.821808
0.0759582	0.0412423	0.507892	0.349986
1.23519	0.727333	0.817274	1.07587
0.0478498	0.0399737	0.945616	0.612438
0.103316	0.180366	1.11583	0.822514
0.0579665	0.144347	0.774691	0.871195
0.00117146	0.0119117	0.73958	0.568727
0.1294	6.73355	0.998947	1.26789
0.0996065	0.0637693	0.412142	0.985516
1.91051	0.0818281	0.747647	0.720779
0.127813	5.36716	0.781806	0.470961
0.096734	2.9668	0.78352	0.652981
0.0985638	0.0278971	0.529021	0.911381
0.0532318	0.216241	0.581068	0.766324
0.038383	0.0532729	1.37037	0.470216
0.017026	0.832362	0.592785	0.404897
0.0735914	0.0283293	0.649396	0.783153
5.33208	0.0448841	0.442356	0.909032
0.00254463	0.0491031	0.680337	0.737799
0.0223406	6.19139	0.436386	0.56367
0.00432312	0.00339853	0.777096	0.828246
0.0940103	0.110787	0.621334	0.91675
0.0493296	0.838936	0.862688	0.834082
0.0799199	0.206501	1.15704	1.2852
0.0808558	0.118493	0.651164	0.942387
0.123601	0.385742	0.702791	0.854073
0.664792	0.00848072	1.26869	0.823526
0.181121	0.195993	0.373244	1.05451
3.98842	3.01503	0.607506	1.41494
0.017605	0.0701882	0.632629	1.12659
0.0171969	0.171219	0.504576	1.1018
0.0843059	0.00157415	0.280245	0.629817
3.57793	0.0402232	0.614561	1.36044
1.27877	0.291193	0.162331	0.625615
0.247362	0.816699	1.09891	0.173481
0.360758	0.0214303	1.01347	0.412527
0.197414	0.0601919	1.51175	0.0958822
4.60791	0.53501	0.1632	6.18134
0.923692	1.3517	0.293319	0.189652
0.239522	1.32953	3.01949	0.117369
0.0081989	4.80696	0.0106236	0.104343
0.0361737	1.73732	0.014591	0.0324178
0.100394	0.101077	3.65883	0.816636
0.0653922	3.00781	0.149696	1.10617
0.0715342	0.156559	4.60005	0.0408123
0.901153	3.41655	0.262198	3.39402
0.0888219	3.14115	0.273019	4.93357
0.0228348	0.237867	1.88908	0.169019
1.56376	0.213077	1.27886	1.44036
0.0507739	2.61124	0.184794	0.0264846
0.0764798	0.0438985	2.76723	3.30447
2.84124	0.0780929	0.296915	0.0762862
0.124741	0.0351755	2.7838	4.34854
2.03246	0.0025139	0.00785672	6.84367
0.000310642	0.0361939	0.109838	0.0390496
0.183319	0.264119	0.104783	0.242334
0.0664284	0.327353	0.893851	0.300577
1.67798	5.57201	0.643427	1.78296
2.9821	0.107713	1.08134	0.713507
0.457451	0.162086	0.0153515	0.417066
1.56711	0.447634	4.0859	0.21052
0.0379507	0.0767183	0.151695	0.0488647
2.02259	0.0801429	1.2641	0.114182
0.142099	0.23963	0.0784694	4.98188
0.137808	0.0511026	0.21822	0.282101
0.148434	0.0930988	5.3841	0.0262202
0.0504274	0.126152	0.0897169	0.381717
3.12155	0.0837344	0.858713	0.74234
0.0494573	1.21485	0.0316248	0.230719
0.125679	0.287175	2.07519	0.000776125
0.0670185	0.243498	0.174153	0.136504
3.80465	0.241508	0.235574	0.17223
0.0273732	0.154058	0.180444	0.372547
3.76727	0.272594	6.64275	0.234253
0.0472056	0.0159436	0.0755156	0.071713
3.65559	0.104622	0.0497637	0.754881
0.0561337	0.192995	0.00594441	0.129669
0.111755	0.0591412	0.028202	0.0326598
1.38973	0.956277	1.32953	0.749479
0.151209	1.73338	0.0412244	0.0301418
3.03358	0.163343	0.12711	0.7514
0.277099	0.120689	0.0678331	0.425728
1.29099	0.0697684	1.42422	0.0473855
3.60541	0.0736998	0.257341	0.11136
0.0231284	0.126922	2.26988	5.33961
0.0690057	4.85223	0.0666113	0.03449
0.0221602	1.47026	0.315278	0.0195074
2.84031	0.1339	3.83088	0.150816
0.0131304	0.131755	0.0542751	2.19542
4.16813	0.0912302	4.69213	0.123545
0.0411206	4.83587	5.33979	0.347831
0.817931	0.282512	1.00702	1.00094
0.55464	0.119086	0.100201	0.041821
4.98569	0.155804	3.48074	4.0454
0.0407213	0.102894	0.475387	2.7304
0.0288836	0.510144	0.0469675	0.725367
0.0240308	0.131095	2.53417	1.2068
3.03753	0.0354685	0.107659	0.164308
0.172436	0.29935	0.00675777	0.0147835
3.96922	0.340971	0.753756	0.166939
0.0280262	1.91293	0.0212121	0.417641
0.978459	0.227213	0.435521	0.117167
0.0429538	0.000666583	0.149406	0.502623
0.0309609	0.111233	0.109085	0.48362
0.130918	0.0100727	0.0967647	0.417179
0.0713325	0.00747302	0.193371	0.0506002
0.0049461	0.190275	0.0112926	0.0769701
0.102627	0.0175565	0.658655	4.30249
0.00253336	2.72278	0.0655067	0.146597
0.0325016	0.0222796	0.102124	3.68236
0.0582129	0.311703	0.334587	1.13913
0.0260402	0.0378913	1.6208	0.554412
0.489701	3.12051	0.208321	0.352075
0.0355115	1.20242	0.0426796	0.311243
0.299361	0.112321	0.0203319	0.173214
0.112793	0.170953	0.300937	0.0521431
0.0245911	0.0340247	1.57113	0.0238649
1.88949	0.176273	0.00740243	1.65418
0.0102857	0.132095	0.0979171	3.01109
0.0172401	0.0190746	0.158076	3.81606
0.261528	0.039758	0.157577	0.235768
0.107331	0.115148	0.0213412	3.8404
0.118916	1.47668	1.0294	1.00052
0.0288822	0.0413968	0.084376	0.191288
4.90395	0.0225222	0.0779429	0.129549
0.0148207	0.000925461	0.1729	0.125695
0.00776433	0.84104	0.125035	3.36424
0.0399817	4.73446	0.24347	4.3232
0.027985	1.01758	0.68116	0.081524
0.00937725	2.9522	0.214131	0.11424
1.72701	0.061151	5.46648	5.56716
0.0918056	0.118606	0.0384941	0.28275
0.0688988	0.338543	0.0898675	2.4055
0.108195	0.060561	0.0883463	0.476867
0.672103	0.0843961	0.0248008	3.17647
0.108493	0.187393	0.253582	0.754616
0.79676	0.267138	2.17809	0.425414
2.24939	0.0869727	2.36275	0.691461
0.397633	0.119838	0.1403	0.366325
0.0996147	2.79865	0.315757	0.613793
1.30391	6.08246	0.183436	1.66068
0.0143042	0.119837	0.927248	0.235534
3.80004	5.58449	0.969469	1.76868
0.054892	0.187914	2.12137	2.73608
0.151999	0.0955687	0.616119	0.873659
0.0180683	0.0765644	0.213423	0.274039
0.176793	0.00300279	0.722153	0.10513
1.6459	0.131733	0.383893	0.417688
0.0305003	0.861003	2.15993	0.407778
0.00622219	5.16534	0.384252	0.382309
0.025842	0.267699	0.249522	0.154907
0.114852	0.200203	0.116349	2.75175
0.00385832	0.113508	0.858473	2.03552
0.0592846	5.61725	0.412807	0.376737
0.553944	0.185423	0.385834	1.03031
0.0868919	0.336447	0.638046	0.29647
0.0541828	0.217407	1.2317	0.0807537
0.00842906	0.241288	0.39281	1.01431
0.0129423	1.11818	0.0886203	1.42969
0.0708366	0.0740054	0.781092	0.188845
0.0588323	0.0317111	0.570742	0.553251
0.0625107	1.94855	1.95197	0.305377
0.169062	0.10033	0.248671	2.2387
1.00866	0.116501	0.574998	0.838989
0.00907798	0.161282	0.268424	0.629404
0.0677815	0.00519618	0.0617339	0.150891
0.0541138	0.0287183	0.0828495	1.36368
3.72717	0.150741	0.454231	0.394289
3.02831	0.089385	2.71719	0.723968
1.38351	2.52394	0.515888	0.235054
0.0528665	2.83305	0.276745	2.85233
0.0458958	1.73831	1.93265	0.440426
0.00184237	0.0624561	0.249939	1.28295
0.120149	0.177415	1.53996	2.29569
0.439408	0.0883108	0.379961	0.98266
4.69139	1.00585	0.99107	0.584547
0.0115277	0.251664	0.0838683	0.227341
0.0221982	0.0830932	0.835773	0.540998
4.29803	0.0810201	1.27312	0.345252
0.0641349	0.0461617	0.223996	0.211323
0.00136451	0.0285583	1.7981	0.745763
0.0537161	1.97915	1.79665	1.20584
3.53152	0.594548	0.150859	1.74957
0.0248427	0.207585	2.44086	0.557916
0.030993	0.0809517	0.148484	0.36103
0.0430566	3.24165	0.174867	2.06512
5.33643	0.0842979	0.38631	0.351116
0.0796609	0.352483	0.71539	2.0617
0.0493529	0.429152	0.152903	1.61832
0.0420867	1.02392	0.193752	0.55181
0.156522	3.58023	0.192648	0.263769
0.0599196	1.60232	0.546803	1.6713
1.9346	0.0187749	0.0223516	0.677262
0.119831	0.484139	0.213975	2.44609
0.0442929	4.63178	0.362043	1.91153
0.0668782	0.420484	0.689854	0.212933
0.176762	0.0986629	0.044033	0.20226
0.0271302	0.212454	0.177109	0.379859
0.201121	5.89549	0.516404	0.355983
0.0280281	0.0767857	1.77149	0.597899
2.84918	2.03396	0.56816	0.360411
0.0582278	0.0410432	0.189597	1.28382
4.55121	5.40666	1.99798	0.374519
0.235674	0.251882	0.211637	1.4177
0.0155022	0.072624	0.245642	0.377993
0.0527517	0.0998428	0.67136	0.444296
0.068611	0.0286737	0.251547	0.878652
0.0901064	0.0622231	0.244959	0.254863
0.393333	0.154512	0.175272	0.275111
0.0463767	0.0618236	1.45212	0.7195
0.183188	0.0687313	1.49146	0.234426
3.57589	0.343246	0.49071	2.53632
3.88645	0.0695508	1.08734	0.571382
1.80071	0.0906696	0.433187	0.675049
0.810217	1.91507	2.27562	0.32907
1.04625	0.0787615	0.270422	0.311462
0.14535	1.72908	0.734419	0.114305
2.90173	0.089186	0.225723	0.421684
0.134941	0.018426	1.04248	0.50976
0.782487	0.127526	2.82	0.657977
0.160913	0.0301965	0.331652	2.66317
0.539893	0.140853	1.70045	2.68928
0.0583867	0.670929	1.86075	0.363136
0.0365762	1.95785	0.165786	0.208972
0.0144982	0.798205	0.152324	0.204393
0.0305578	0.0152789	1.79824	2.02191
0.0489754	0.0621023	0.359295	1.17274
0.0961451	1.80338	0.327723	0.561352
0.0886318	0.845489	0.272716	0.202107
0.0886236	0.0238375	0.743608	0.236346
0.103735	3.41667	0.576898	0.796789
0.0923609	3.01564	1.28391	0.333959
0.0879397	1.39914	1.30013	0.0716711
1.02767	0.0271518	0.237045	0.435016
0.0167386	1.45022	2.64271	1.57252
0.0120035	0.0101431	1.14612	0.531722
0.00212069	0.00572456	1.82651	0.567549
0.0530705	0.212125	1.30775	1.3891
0.0251839	0.00223967	0.69641	0.86521
3.80463	0.15049	0.499106	0.935658
0.0746851	0.344758	1.35922	0.313852
0.0575188	0.103308	0.430567	0.437939
3.04119	0.0917589	0.782924	0.928878
0.0129835	0.0460531	1.78672	0.68879
4.83352	0.0361511	0.256044	0.236335
0.312357	0.0789209	1.18932	1.13046
0.191696	0.0562215	0.729066	0.596104
0.00107181	0.266782	0.136507	0.557719
0.111917	2.22563	0.134333	1.27802
5.19337	0.0102141	1.25243	0.174559
2.49141	0.133088	0.931246	0.590828
0.0414868	0.764774	0.683745	0.6518
5.04203	0.0940357	1.58923	1.75127
0.032355	0.145809	0.576206	1.12065
0.00637903	0.0142533	0.861058	0.22088
0.0196012	1.6474	0.731559	0.816942
0.0707789	0.226206	0.497906	0.799192
0.170161	0.0449408	0.753657	1.70998
0.0376743	0.051697	0.824956	0.757601
0.0832092	0.272971	0.716518	0.0580071
0.109874	2.27805	1.90211	2.2128
0.630117	0.0485637	0.411707	0.562796
0.0588711	0.245808	0.4238	1.25858
0.0513389	0.199994	1.70158	1.11259
0.0851661	0.0834871	0.744595	1.28697
0.0590156	1.36676	0.698932	1.0428
0.0104914	1.03105	0.942781	0.427618
0.78816	0.0740079	1.09404	0.442565
0.0735645	0.126889	0.460003	0.503449
0.152846	0.103998	0.669782	1.98622
0.02881	1.8183	0.271812	0.71832
3.56583	0.0138426	1.30735	0.218735
5.08103	0.0763635	0.393993	2.28926
0.0994274	0.0881541	0.278721	0.661285
0.0852275	0.165189	0.903241	0.642579
0.731592	1.50732	2.74011	0.338159
0.191612	1.54525	0.396355	0.638894
0.00562348	0.309647	1.16708	0.613828
0.00389103	4.7972	0.364027	0.18177
0.142095	0.484196	1.02668	0.616988
0.0626352	0.251863	0.765826	1.20236
2.8101	4.63707	1.07397	0.809194
0.0222551	0.0769553	1.2916	0.991677
0.067813	0.0243865	0.33581	0.294249
0.0112791	0.405758	0.349323	0.899016
0.0777467	0.0363733	0.986211	0.774204
0.0410477	0.061254	0.66364	0.238329
0.04473	0.0190358	0.397642	0.917974
1.00191	0.563771	0.896616	0.43388
0.0863005	0.0831754	1.31168	0.98264
0.0132954	0.141019	1.04541	0.700574
0.043233	0.0155053	0.79336	0.747254
3.90011	1.19209	0.482023	0.320454
0.113654	0.208622	0.395334	0.562889
3.20874	3.3417	0.377433	0.130985
1.22244	0.12908	0.849219	0.31572
0.0774575	0.121069	0.593118	0.300453
0.189936	1.37793	0.726492	0.592449
0.00390893	0.0595098	2.1896	1.33055
0.0441072	0.00137843	1.79949	0.302396
0.0343423	0.283005	1.12459	1.9477
0.140818	4.79658	0.435705	0.580343
0.0159673	0.166437	0.489061	0.399428
0.080182	0.0241856	0.109016	0.495937
0.0449707	2.59794	0.250323	0.870356
0.197337	2.78714	0.69783	0.860178
2.09791	2.26882	0.289776	0.699759
0.012929	0.0754914	0.63534	0.827518
0.0500453	0.0753277	0.611917	1.24075
3.17593	0.00531114	0.250335	2.33179
1.25409	2.82805	1.06875	0.652618
0.019066	0.734643	0.573974	1.38739
0.0791962	2.97213	0.539491	0.757524
4.5175	0.0129203	0.107403	0.180032
0.0464429	0.360827	2.0803	0.19894
0.0488155	0.0887517	0.406968	0.343686
0.0117255	0.0090354	1.63649	0.861703
0.0732972	0.0274536	0.43622	0.296899
0.0995618	0.0869346	0.354955	0.754182
0.00565181	0.347928	0.832395	2.06487
0.0369185	0.619249	0.346371	1.62517
0.0330822	0.0439197	0.344961	2.0062
0.023507	3.45861	0.474097	0.287992
0.0434347	0.0358848	1.05309	0.233955
0.0503186	0.00551921	0.483717	0.840149
3.08035	0.0188827	0.543132	0.243738
4.2482	4.55021	0.357062	0.467966
0.06642	0.0781613	0.577626	0.638822
0.0132983	0.161034	0.197881	1.13029
1.22685	0.0225998	1.83231	0.902693
0.090688	0.0407979	1.77523	1.60879
0.0338083	0.0107265	0.413988	0.546985
5.8815	0.241191	0.514652	0.391838
0.024258	0.0702699	1.25935	1.57886
2.94555	0.140617	1.15707	0.543825
0.371028	0.0401119	0.883773	1.13117
0.0112203	1.23314	0.160695	0.505754
0.0136041	0.681746	0.223464	0.684221
0.00153014	0.158235	0.48085	0.8911
0.125248	0.488336	0.416247	0.838238
0.0818923	0.0137526	1.13619	1.10698
0.0156943	0.141507	0.508404	0.491044
0.560125	0.294321	0.831934	0.351942
1.32432	3.41973	0.637214	0.573808
0.106238	0.860757	0.504055	0.966126
3.8817	0.0524135	1.46034	0.533147
0.0395137	1.81956	0.829058	0.609049
0.0143102	0.237229	1.16968	0.476676
1.71303	0.0248801	0.37429	0.295687
0.082126	0.117343	1.44579	0.580149
0.0154484	0.0555245	0.289983	1.0884
0.0417273	0.0819562	0.735964	0.944545
2.35687	0.365844	0.394037	0.45199
0.0850918	0.124213	0.477911	0.860512
0.0515886	0.325332	0.862639	1.73182
0.0562671	0.111824	0.65419	0.874731
0.142923	0.140333	0.589121	1.291
0.0123442	0.0262587	1.2577	0.417426
2.64828	0.0208233	0.396299	0.615633
0.0477842	0.0713798	0.453287	1.10943
0.0690793	0.322993	0.913569	1.19501
0.059454	0.0123092	0.88376	0.954835
0.0347277	0.0744216	1.09363	1.46048
0.0869932	0.0244088	0.591755	0.614006
0.0344742	0.241826	0.480255	0.481709
0.409835	0.0816468	0.507968	0.986698
0.030358	0.187981	0.410389	0.587612
0.104502	5.6303	0.281353	0.552062
0.0498122	3.50078	0.842987	0.374635
0.0576693	0.16461	0.34687	0.553519
0.0809935	0.0312718	0.350264	0.840936
0.127287	0.092568	0.699778	1.15172
0.0269562	2.0275	1.26	0.409989
0.101473	3.46615	0.31725	0.738922
1.01023	2.47431	0.212823	0.538143
0.156703	5.58462	0.304033	1.19811
0.0537246	0.326391	0.329646	0.927424
1.12152	0.10067	1.27409	0.227703
2.50837	0.0325491	0.145562	0.61371
0.0178196	0.112955	0.423852	0.229335
0.102291	0.0123853	0.346719	0.885491
0.00519791	3.37174	0.374864	0.52999
0.185886	4.08093	1.23746	1.02154
0.672129	1.24713	1.33038	0.555565
0.0624959	0.0616143	0.500953	1.49258
0.0735423	0.343513	0.850183	0.638387
0.012134	0.132063	0.265281	0.50031
0.0325768	0.0159984	0.328402	0.707289
5.68811	0.013138	0.824746	0.934739
0.00931156	0.107827	1.18869	1.37143
1.923	0.407088	0.661225	0.723219
0.041934	4.16848	1.64991	0.662469
0.0151871	0.00154268	0.614062	0.76365
0.0306151	0.00598922	1.16462	1.62374
0.0370562	0.0644078	0.428676	0.776742
0.0262956	0.0281726	0.506105	1.50213
0.040242	0.067068	1.70409	0.206746
0.48437	0.833854	1.37325	0.31105
0.0251641	0.0800457	0.86338	0.550425
0.934148	0.115679	1.38057	0.444524
0.125879	1.59307	0.822246	1.27536
0.0462316	0.0534506	0.394929	0.790366
0.0441099	0.0457808	1.50993	0.989594
4.93285	4.16699	0.550075	0.349914
0.192469	4.6071	0.950797	0.331337
0.0375754	0.191337	1.81912	0.83333
0.321795	2.63384	1.58727	0.487974
0.0447676	0.250174	0.352803	0.875626
0.0876451	0.0116578	0.580288	1.01299
0.045282	0.124261	1.08281	0.917232
0.0803274	0.279044	0.359788	0.484192
0.0105112	0.382602	0.719316	0.828126
4.50772	0.106594	0.697744	1.00159
6.05832	0.228281	0.570516	0.614105
0.0343711	6.16559	0.333171	0.244218
0.00619979	0.0819825	1.28978	0.449373
0.109259	0.356386	0.669589	0.564057
0.00680622	0.34416	0.425471	0.568081
0.18271	0.347128	0.345758	0.605955
0.000331831	0.0316918	0.782797	1.01987
2.98005	0.470995	0.286875	0.917508
0.108801	0.123415	0.759485	1.27786
0.0360154	0.306132	0.725926	0.989124
0.023365	0.00903052	0.521383	0.612227
0.0430595	0.10348	1.48983	1.43256
0.019072	0.225274	0.518672	0.299747
0.0306331	0.0551326	1.26203	1.37396
2.53726e-05	5.05984	1.097	1.10846
3.69366	0.0564373	1.71483	1.98881
1.60234	0.305625	0.636554	0.589829
0.593958	0.0842113	0.281411	0.627828
0.195767	0.3309	0.359309	1.28007
0.0248115	0.0175628	0.500656	1.00321
0.0394233	2.8877	1.13325	1.3519
0.006985	0.0542111	0.484207	1.59458
0.0457759	0.0978442	1.2355	0.472096
0.0552128	1.97779	0.441702	0.3996
0.164343	0.208121	0.802515	1.24935
0.0134194	0.406409	0.664605	0.757318
3.83225	0.725135	1.34068	1.14004
0.283985	0.0872791	0.570175	0.506483
0.00608167	0.0791486	1.52255	0.519034
0.0238526	2.46123	0.646629	0.905344
0.00133925	0.659596	0.735864	1.0962
0.00659999	0.06461	1.1307	1.3325
0.00548639	0.0311042	0.649979	0.940011
0.083259	0.221998	0.303643	0.76268
0.0118665	0.00669166	1.21819	0.457769
0.0167968	0.105189	0.981179	0.660488
0.0815756	0.140664	0.23084	0.965075
0.018255	3.78071	0.901853	0.469052
0.00338281	0.0250798	0.733388	1.51483
0.0851731	0.53049	0.877902	0.706272
0.062568	0.0343924	0.436913	0.727311
0.024084	0.124636	0.780893	1.11021
0.0148321	3.03495	0.523052	0.844909
2.30882	0.15403	0.889557	0.925666
0.0308951	0.843123	0.628868	1.45279
2.6983	0.00449588	0.673179	1.27536
2.74064	0.0364799	0.167104	0.792882
0.128287	0.0618009	0.548255	0.665094
3.03582	0.0298938	0.462817	0.97816
3.25151	0.217353	0.454827	0.951245
0.125152	0.578688	0.448073	0.440307
0.0248899	0.0589401	0.281861	0.797179
3.77617	0.0991242	0.713544	1.17007
0.0642192	2.3467	0.289732	0.773871
0.0801818	0.138025	0.588232	0.428506
0.0322417	0.0200698	0.808132	1.22768
1.26307	0.616572	1.08215	0.546596
0.0302301	0.362319	0.494362	1.03851
0.895409	0.00949855	0.930241	1.28849
2.07463	0.019306	0.542804	0.388048
0.0353197	0.0338037	0.397003	1.23422
0.127578	0.149747	0.36278	0.337775
0.181791	0.118911	0.407235	0.395018
0.0318203	0.094124	0.587942	0.792011
4.04903	0.144229	0.961057	0.917413
0.0794051	3.59512	0.358119	0.762718
0.0206634	0.217734	0.331929	1.09177
0.797099	0.0781266	0.959007	0.751523
0.104729	2.6237	0.691389	0.641355
0.00579149	0.0486569	0.722301	0.775795
0.135776	0.0841727	0.615411	0.835898
0.0520957	0.0460462	0.531122	0.867567
0.0572468	0.139909	0.551094	0.938318
3.72534	0.134481	1.47577	1.2357
0.00627569	2.66981	0.961717	0.519264
0.0799456	0.0125788	0.690236	0.685506
1.49425	0.106928	0.52712	0.462699
0.00998974	5.80844	0.760993	0.935385
0.00125651	0.100352	0.577238	0.786897
0.0415494	0.0933391	0.650174	1.1912
0.081468	0.236323	0.974062	0.902558
0.015879	0.532514	0.721347	0.722404
0.0533911	0.0363445	0.943061	0.865793
0.0381901	0.0672027	0.90245	0.933335
0.0356864	0.0956577	0.291411	1.11442
0.0362628	0.985016	1.12124	0.615299
3.84803	0.102849	1.13396	0.569347
0.0253512	0.0466731	0.829378	0.775015
0.0479938	0.157649	0.72943	0.888901
0.00678291	0.0670549	1.14226	0.91516
0.581981	0.244803	0.68889	0.626093
0.741249	0.106468	0.699306	0.970469
0.0353065	0.176957	0.551955	0.570258
0.00901177	2.78661	0.401155	1.08132
0.0545491	0.148724	0.741774	1.67123
0.0963415	0.176555	0.767899	1.41333
0.0259318	0.227893	1.11711	0.506252
0.0988956	2.86468	0.559652	1.03551
0.0334593	4.73603	1.00543	0.277821
0.0671253	0.112447	0.392887	0.814674
0.0663958	0.137836	1.01905	0.463915
0.0524997	0.0640147	0.797161	0.68008
0.0393192	0.191069	1.20002	1.21182
0.0684358	0.0804162	0.76652	1.03796
1.05758	0.323738	0.628648	0.784791
0.162295	0.050246	0.605725	0.873228
0.758422	0.00976675	0.377336	0.912959
0.140629	0.00968433	1.20156	0.917527
0.230452	0.117699	0.307013	1.54164
0.0570324	0.0958629	0.439236	0.679133
0.283403	0.0447858	1.2721	0.619683
0.106268	0.0964626	1.52074	0.441781
0.55449	0.158328	0.672827	0.558624
3.37385	0.366429	0.357366	1.88333
0.100261	3.9505	1.03559	0.256459
0.0967421	0.131464	0.965728	1.25158
0.0281066	0.151907	0.31477	1.11935
1.68712	0.228214	0.594779	1.13907
0.145968	3.54817	1.5868	0.606989
0.00287225	0.03561	0.460751	0.523061
0.0120721	0.0192015	0.459823	0.756059
0.0501921	0.147168	1.22473	0.480875
0.0519965	0.183601	0.239488	1.19322
0.123368	0.191029	1.3238	1.67576
0.0352526	0.252909	0.151698	0.186574
0.073096	0.086248	0.0083736	2.09852
0.143135	0.0219357	0.540512	0.0261292
0.00343477	0.221732	0.114428	0.0113273
0.034456	0.71114	2.84001	0.50976
0.0505111	0.193907	0.552126	1.56341
4.42449	0.0471254	0.0946491	0.256825
0.114221	0.113534	0.261245	3.11639
2.11799	2.02988	0.0332693	0.227512
0.102922	0.0933171	4.69603	0.0799515
0.0273728	0.0580758	0.215674	1.71798
0.025702	0.0238751	0.144934	0.0173926
0.0474223	0.181714	0.190965	0.158196
0.0751277	3.77791	0.139167	0.166479
1.70832	0.0841247	3.22187	0.0939568
4.808	0.135856	0.118035	3.13574
4.06222	2.75369	0.169168	1.57355
0.261085	0.0604545	0.121202	0.0309047
0.0630547	0.158216	0.0684243	0.100712
4.66453	0.0113717	0.124406	0.737536
0.106544	0.374322	0.0143081	1.4171
0.0299486	0.229352	0.174323	0.0202686
0.0125509	2.64997	0.030728	0.229327
3.63368	3.87919	4.08632	0.114918
0.0833911	0.150202	0.223149	0.46299
2.17056	3.71154	0.0897913	0.0210436
3.09217	0.0516671	0.305497	0.120724
0.0134304	0.0303032	0.287942	2.21299
0.0305626	0.132247	0.0345319	0.174671
0.0309437	0.0889883	0.0874343	1.37747
0.0107781	0.372659	0.1014	0.361613
0.0638778	0.514446	0.319867	3.63479
0.0202468	0.0112102	0.0479526	0.121781
0.0355134	0.109342	0.451869	0.285591
1.6965	5.56164	0.426467	0.418199
7.2781e-05	0.692655	0.127298	0.067434
0.0194987	0.0319726	0.0375996	0.198535
0.764478	0.133105	0.197555	0.242271
0.0246785	0.357951	0.0901708	1.77348
0.0611607	0.454762	0.260207	0.00501348
0.0189015	0.0139091	0.0973992	0.407476
0.03317	0.53367	0.053262	1.1716
0.291973	0.0795971	0.811926	0.300349
0.0780848	1.98144	0.214805	0.269761
4.36519	0.071941	0.00613276	0.023273
0.0193209	0.00287715	0.269131	0.0568192
0.0272789	3.55579	0.562322	0.299015
0.0242371	0.146368	1.25743	0.0107733
0.0157614	0.180126	0.165855	0.0538899
4.23433	1.10942	0.334665	0.0139618
0.0342213	0.094903	0.983943	0.125057
0.0428192	0.159283	0.277012	2.56381
0.0920798	0.363947	5.67499	2.39922
0.93329	0.0631455	0.0619434	2.81589
4.21692	0.183037	0.0582457	0.0586096
0.152143	1.44708	0.0198482	0.107836
0.0448541	0.119809	0.0427757	2.19787
0.0673997	1.50506	0.230288	0.0619745
0.032799	0.046913	0.0536724	0.160589
0.0834862	0.245208	0.0674021	0.156763
0.023132	0.0222138	0.079104	0.128147
3.86646	0.0654962	0.262574	0.325582
0.000578894	0.0489059	0.402059	0.211767
4.50801	2.3959	0.41954	1.02136
2.46319	0.0177081	0.350138	0.26579
0.321429	0.404272	0.0354559	0.0913429
3.45412	0.0710077	0.668732	0.426809
0.0272404	0.192842	0.0225793	2.57342
0.00144339	2.40878	0.448975	0.0779683
0.899634	4.9081	0.0519614	3.33733
0.0487722	0.0504805	0.641944	2.07916
0.0251449	0.0635119	0.12423	2.58405
0.0791457	0.0622166	0.0787972	0.0135174
2.62683	0.0189297	1.8747	2.5243
0.0733473	0.17388	0.0751863	0.260781
0.13847	0.110165	0.00111746	1.67444
1.15622	0.0146274	1.41181	0.982677
0.0248533	0.22697	0.157776	0.0545099
1.22412	0.156253	0.0591892	0.0195619
0.134309	0.0526842	0.203658	1.81192
0.0147918	0.280834	0.113716	0.277416
0.544002	0.0823261	0.0585393	0.0726317
1.12307	0.128371	3.19111	0.346151
0.054084	0.0230424	0.0832575	0.134551
0.0962184	0.0835819	0.0917457	0.0317129
0.0157352	0.0962276	0.306807	1.22739
4.11654	0.047254	6.2881	0.0417164
0.136008	0.0516162	0.114638	0.117037
0.0236131	0.0580491	0.178254	0.22451
0.104008	0.0761108	0.523284	4.74628
0.00344739	0.242777	0.0474237	2.69232
2.53282	0.0920806	0.196709	0.0362856
0.118675	0.204925	0.111991	0.0783755
0.0276603	0.173035	1.66591	0.0325509
0.0276379	0.0746193	0.112898	0.0591744
4.8468	0.285394	1.9553	1.72993
2.28395	0.00238572	0.317109	0.332066
0.0454025	3.0176	0.239032	0.0278161
0.0316451	5.52245	0.479593	0.107522
0.0997138	0.0286271	0.223693	0.200898
0.0371727	0.164039	0.133041	0.480232
0.589828	0.0685919	0.0437663	0.432999
0.0760863	0.251753	0.844406	0.477441
0.00975643	0.0325886	0.609963	0.200874
0.135174	0.173246	2.01565	1.95945
3.08687	0.173121	1.78942	0.172817
0.0521448	0.245108	0.826186	0.256139
0.0155383	0.296212	1.1411	1.66262
0.00472586	0.561162	1.02078	0.2788
0.0229125	0.157917	2.10413	0.793208
1.43239	0.08983	0.364511	0.699818
0.0210044	0.238706	0.751386	1.1473
0.175654	0.0834105	0.194888	1.86734
0.0173572	0.286014	0.384566	0.429087
0.0941523	0.227172	0.384767	0.65822
0.0993436	0.082228	0.118328	1.79466
0.0615649	0.121806	0.257183	0.495849
0.298381	0.0162401	0.222292	0.201928
0.0758625	0.255022	0.248729	0.328213
0.00406668	5.13045	1.35243	0.708262
3.30412	2.63806	0.105652	2.35426
0.0586855	0.00974121	0.438432	0.711882
0.0572924	0.103619	0.658709	0.156491
5.42671	0.00114561	0.208589	2.67653
0.171185	0.0590708	0.138376	0.52994
0.0162372	4.18326	0.549809	0.43028
0.0289136	0.117247	0.122992	3.06503
0.00599486	0.265894	1.01401	0.280967
0.411086	0.192702	2.15901	1.91598
0.410911	0.0128751	0.468144	0.351108
0.0716633	0.133078	1.74244	0.262178
0.346469	0.816354	0.590473	2.08243
0.0705918	0.0191721	0.280543	0.132897
0.0560344	0.693727	0.123318	0.491753
0.0511055	0.0813238	0.131788	1.73485
4.27269	0.0907426	0.601898	0.967019
0.507756	5.29037	0.167054	0.222214
0.0172119	0.0960974	2.37931	0.644727
0.89336	0.0733937	1.55226	0.236201
0.0552936	0.161071	0.174672	0.292361
0.051868	0.0782401	0.221021	2.10507
0.0433546	0.657826	3.17019	0.50889
0.0950009	0.044977	0.302707	2.51079
1.02028	1.16681	0.642508	2.48468
0.00810434	0.189465	0.331948	0.316491
0.148858	0.314493	0.368412	0.473644
1.2667	4.39305	0.725558	0.806534
0.0389971	0.153591	0.169217	1.20004
0.00032731	0.055219	0.389171	1.2225
3.56684	2.41661	1.14013	0.772514
0.119742	1.87879	1.31413	0.517308
0.0266353	0.0496059	0.222088	0.388217
0.0514498	2.27801	2.45408	0.754349
0.81293	0.0500615	0.0332134	0.806265
0.0722229	0.05924	0.969138	0.177474
0.145927	0.418084	0.324862	1.5538
0.131661	0.0364192	0.0917195	3.10687
0.0399969	0.174639	2.4769	2.79649
0.0252303	0.127742	0.5647	0.297882
0.00105251	0.182114	0.602887	0.0358024
0.02624	0.146384	0.316322	0.521405
0.0535983	0.118482	0.160751	0.696612
0.0135863	0.0101678	0.266045	2.0288
0.137055	0.00560475	0.285031	0.053491
0.0782195	0.178305	1.55113	0.388491
1.15239	0.323332	1.26691	2.08436
0.0357967	0.0548332	0.138768	0.680655
0.0616511	0.10494	0.306098	0.230726
0.0375205	0.260544	0.79841	0.490416
0.109956	0.181267	1.36883	0.44859
0.176562	0.97978	0.385699	0.196789
0.0819309	0.0174568	0.150324	0.572311
0.0846531	0.383585	1.34904	0.278863
0.000677008	0.214027	2.27199	2.17529
2.434	0.0333672	1.74401	0.10416
0.0438149	0.127471	0.41744	2.00608
0.0747601	0.176228	2.84838	0.133554
0.226906	0.00286911	0.198003	0.627435
0.173693	0.0585899	0.254187	1.83934
4.99068	1.76922	0.0983078	1.04374
1.91414	0.119153	1.38486	2.94855
0.184742	2.88481	1.3211	0.0850876
0.063021	0.257174	0.103637	2.41521
0.0978297	0.11583	0.27126	1.88138
0.0813771	5.67417	0.878966	2.07134
0.265055	0.206363	0.216884	0.170232
1.48183	0.508835	0.344163	1.16849
0.0699602	0.0482036	0.353756	0.323291
0.0816611	0.0623213	0.835855	0.0576865
0.0364302	0.00174277	0.135405	1.38355
0.332147	0.0265108	0.24887	0.1417
0.156445	0.00410723	0.385298	1.36386
0.0368969	0.171855	0.0549572	0.243027
0.0328801	0.503205	0.309303	0.438022
3.20686	0.175609	0.0912778	2.86876
0.0202183	0.113282	0.421954	0.0998027
0.00795199	1.46697	0.854213	1.05679
0.0571219	0.0235948	0.295664	0.503668
0.0816355	3.10567	0.195919	0.135653
0.218466	2.14892	0.497459	0.546154
0.614575	0.620326	0.770763	1.35544
0.283321	0.166293	0.365814	0.991358
1.09645	0.276451	0.631241	0.431002
2.40922	0.385376	0.130123	0.373193
0.102535	0.411283	0.406813	1.58242
0.256422	0.940642	0.424303	1.32319
0.0207533	0.422165	1.57694	0.819641
1.33677	0.187166	1.48497	0.483858
0.56157	1.63024	0.475434	0.0963005
0.470708	0.594423	1.87463	0.893056
0.320249	0.224776	0.865611	0.515727
0.117733	1.4918	0.836692	0.476696
2.06356	0.147888	0.865676	0.765226
0.748521	0.272976	0.427527	0.598957
0.0910612	0.827308	0.251436	0.602716
0.869891	1.60729	1.81492	0.515434
0.238179	0.152537	0.499221	0.187913
0.16403	0.970136	1.0058	1.31384
0.246142	0.214626	0.71504	1.03854
0.118193	1.23633	0.120276	0.326922
2.19316	0.282863	0.291034	2.53666
0.391757	0.120608	0.546156	1.32635
0.23137	2.43183	0.252266	1.41729
0.203528	0.433977	0.686043	0.499383
0.695695	0.41387	0.394818	0.242799
0.0941942	0.137548	0.737123	0.62581
0.933903	0.277648	0.48472	0.246594
0.289139	0.154446	1.21788	0.767307
1.62351	0.397458	0.353863	0.635091
1.93685	0.173402	0.902967	0.490589
0.066292	0.365723	1.17617	0.565481
0.356816	0.365182	0.614744	0.256056
0.180806	0.202837	0.198732	0.334834
0.165992	1.96433	0.419708	0.740725
0.332022	0.38284	0.329556	1.01231
0.0275676	0.0828367	0.247736	1.44755
1.51152	0.161798	0.330623	1.83919
0.0971134	0.143211	0.373302	1.21556
2.97219	2.2662	0.128534	0.346264
0.0513369	0.722279	0.431777	0.720866
1.75909	0.111189	1.25498	0.583846
1.91736	0.397132	0.46709	0.580322
0.688904	0.014463	1.0743	0.694883
0.243635	1.48329	1.64334	1.1106
0.143536	0.026545	0.247248	1.10628
0.124859	0.0559538	0.668278	1.252
0.204238	1.3261	1.29354	1.60041
0.569446	1.0957	0.603734	0.312647
0.191855	1.59571	0.772356	0.566127
1.36154	0.121058	1.13854	2.04141
0.0362629	0.0951103	0.725378	0.338239
0.557747	0.123948	0.747776	0.263191
0.504396	0.0999237	0.262816	0.378874
0.375613	0.114097	0.537547	1.34273
0.207121	0.116975	0.159397	1.49352
0.257906	0.53069	0.36068	0.273448
1.45551	1.30787	0.65559	0.394013
0.877141	0.661891	0.313198	0.286256
0.53897	0.315121	0.167608	0.848904
0.134054	0.286817	0.412821	0.467427
0.0595266	0.466238	0.895486	0.863538
0.0572867	0.116682	0.190828	1.02389
0.201792	0.437054	0.952608	0.418007
0.533594	1.21452	0.0816887	0.367454
2.58275	0.968905	0.436536	0.586756
0.0742155	1.32527	0.252553	0.15422
0.243654	0.134249	0.322735	0.83932
0.318346	0.101627	0.19958	0.766271
0.527385	0.281031	1.43151	0.414394
0.243408	0.22942	0.87863	0.267179
1.60103	1.762	0.62736	0.90389
1.31735	0.21004	0.179378	0.439242
0.457911	0.217167	1.01755	0.764919
0.111569	2.16502	2.01589	0.643416
0.0864508	2.49842	1.64166	0.228307
0.352572	0.427922	1.61067	0.660377
1.38707	0.549313	0.332172	0.435193
0.853455	1.12811	0.657413	0.339362
0.17619	0.530284	1.06427	0.693054
0.749228	0.0339122	1.41135	0.374851
0.183269	0.310101	0.822161	1.52382
1.92082	0.752467	0.696343	0.312642
0.237601	0.0505706	0.827466	0.515985
2.38732	0.0902751	0.618855	0.846248
0.682832	0.462736	2.14656	1.58893
0.302569	0.325911	0.926279	1.21805
1.06629	0.138637	0.506446	0.832008
0.848158	0.128492	0.658246	0.450404
0.22539	1.59156	0.250038	0.670321
0.351495	1.92421	1.18038	1.00877
0.205966	0.144468	1.33604	0.485547
0.20969	0.351073	1.2381	1.59539
0.135972	0.273633	1.33209	0.502963
0.210469	1.26778	1.21192	0.231026
0.325599	1.29424	0.276483	0.49367
0.275866	0.539043	0.365445	0.417462
0.248649	0.138012	0.539627	1.4205
0.0988089	0.0897865	0.20296	0.711296
0.0519999	0.549025	0.943091	0.79346
0.0445452	0.287771	0.562013	0.402603
0.139987	1.64353	0.373347	1.33442
1.87393	1.43289	1.29542	1.45888
0.0245359	0.0225992	0.990918	0.70591
1.5492	0.604422	0.260847	0.664452
1.99707	0.105846	0.728521	1.28868
0.122892	0.351501	0.87529	0.414596
1.08657	0.33792	0.840857	0.55957
0.247662	0.312206	0.782387	0.814112
0.289636	0.272942	0.631875	0.670998
2.73191	0.254004	0.882311	1.99514
1.04336	0.320888	0.908001	1.31499
0.191169	0.42421	0.741394	0.557488
0.125017	0.256096	0.302877	1.0506
0.0452028	0.209852	1.81518	1.0294
0.241392	0.202373	0.402857	0.468089
0.186669	0.46228	1.37	1.49955
1.30447	0.335341	0.183812	0.546529
0.20418	0.0812178	0.849912	0.618535
0.374584	0.302264	0.732231	0.32156
0.187496	0.0889729	0.630933	1.10296
0.114162	0.559973	0.328051	1.7233
0.217507	0.0930732	1.00004	0.717116
0.267597	0.742648	0.481174	1.0549
2.06634	1.40983	0.556783	1.0301
0.591905	0.129503	0.710917	0.971811
0.0844354	0.0642304	0.56848	0.540428
2.47641	2.10167	0.551567	0.412627
0.432695	0.125938	0.347443	0.564186
0.928011	2.27325	0.347933	1.19874
0.298468	0.0623888	1.63709	0.648776
1.44572	0.742055	1.09034	0.331273
0.139654	0.966615	0.249567	0.919224
0.149269	0.0793995	0.812199	0.429376
0.466673	0.363266	1.05847	0.395679
0.156567	0.27366	0.799173	0.621587
1.86762	0.110396	1.76185	1.17052
0.0742879	0.58079	1.46091	0.761088
0.388106	0.33463	0.589458	0.73269
0.271761	0.3402	0.541078	0.852196
1.78924	0.171041	0.516159	0.978358
0.141252	1.42097	0.50258	0.853049
3.00976	0.188004	0.367881	0.338845
0.10633	2.1814	0.813374	0.49804
0.113981	0.732503	0.453492	0.455289
0.495999	0.388963	0.198361	0.815204
0.212757	0.130816	0.480926	0.608104
0.283538	0.0212659	0.205568	0.974899
0.510259	0.19842	0.194544	0.237812
0.129834	0.15608	1.602	1.18503
0.2634	0.211116	0.713579	1.05132
0.0389273	2.46968	0.517689	0.677015
2.57672	0.182101	0.81643	1.15523
0.337234	0.191908	0.296579	1.06354
0.0920247	0.650018	0.346797	0.701006
0.124768	0.382019	0.365223	1.22642
0.116401	0.205171	0.280038	0.637832
0.202677	1.23735	0.368604	0.702933
0.203567	0.263766	0.703436	0.634028
0.385019	2.15159	0.46811	0.623308
0.146495	1.087	0.374849	0.477402
0.141266	0.106926	0.666543	0.753898
0.237525	2.2846	1.10712	0.355321
0.248539	1.68458	0.344949	1.10105
0.631969	2.14679	0.823704	1.07191
1.48654	0.338673	0.723392	0.583601
0.110783	0.37537	0.682376	0.619607
0.0775019	0.0912102	1.21012	0.832964
0.117823	0.0465674	0.851672	0.542619
0.342152	2.51373	1.00036	1.9444
2.08856	1.91802	0.473899	0.840021
2.55586	0.224572	0.761594	0.453964
0.327572	0.484294	0.374126	0.882376
0.128899	0.557963	0.766634	0.495094
0.108985	0.561723	0.908513	0.716454
0.167129	0.0249462	0.418599	0.701063
0.166981	0.341617	0.313778	0.579625
0.495818	0.105697	0.685615	0.670962
0.0836312	2.25601	0.899732	0.903671
0.15	0.190716	0.688576	0.684489
0.0322966	0.216587	1.1947	0.632485
0.130019	0.608188	1.24106	0.857399
0.100724	1.93853	1.06921	0.474655
0.323531	0.500271	0.801999	0.739943
0.689008	0.321099	0.663389	0.693593
0.18092	0.266109	1.08713	1.84993
0.164899	0.474675	0.600523	0.79431
0.223126	1.42139	0.449321	1.25847
0.258961	0.723385	0.436363	1.21671
2.17456	0.207793	1.42908	0.528999
0.869039	0.138631	0.698283	1.21277
0.560733	1.79827	0.198058	0.786673
0.218886	0.0746465	0.707699	1.12215
0.769366	0.278661	0.955392	0.438702
0.10011	0.225463	0.89907	0.29345
0.120777	0.333838	1.16557	0.783438
1.45052	1.54703	0.368601	0.910079
0.363882	0.949809	0.334575	0.795207
1.08153	0.153856	0.525873	1.70137
0.197787	0.679385	0.823691	1.10041
0.664036	0.375484	0.736543	1.2202
0.132898	0.180812	1.25658	0.538223
0.252342	2.25483	0.697373	0.889073
0.124328	2.33889	0.84401	1.42067
1.30269	1.20478	0.578067	0.564357
0.584447	1.21352	0.940062	0.920124
2.11259	0.303661	0.605056	1.03803
0.104708	0.161174	0.741489	0.560261
0.668909	0.838407	0.911985	0.787254
0.0752233	0.296226	0.86023	0.635127
1.34759	2.32742	0.809011	0.549855
1.31201	0.0729316	0.630339	0.615249
0.494771	0.702131	0.299362	1.45212
0.309025	0.413967	0.941245	1.89398
0.235419	1.4684	0.703968	1.66141
0.370581	0.959003	0.706833	0.905074
1.03079	0.0313103	0.442556	0.790078
0.438161	0.773037	0.680223	0.895037
0.152777	0.0618309	0.332212	0.710198
0.365516	1.87309	0.668081	0.918835
0.108977	0.339254	0.870711	1.38614
1.74481	0.248901	0.359873	0.66278
0.0828638	0.209006	0.993331	0.501703
0.160505	0.767019	1.10697	0.538815
0.0715616	0.488375	0.350614	0.908836
0.162548	0.099481	1.21086	1.02415
0.566163	0.679314	0.419129	0.698893
0.346901	1.41245	0.449178	1.43376
0.167481	0.122409	0.562693	1.21029
1.1987	0.143846	0.769083	1.00221
0.228385	0.203284	0.540727	0.106979
0.0979264	0.164732	0.589974	0.635333
0.085659	1.8736	0.853406	1.23613
0.371839	0.130465	1.08568	0.922128
0.0781911	0.521947	0.772598	0.221399
0.963137	0.180987	0.676757	0.840223
0.704605	0.299187	0.453725	0.890064
0.1692	0.364374	0.38842	0.524886
0.204233	0.160714	0.370723	0.631919
0.0950389	2.1745	0.493143	0.723794
0.173503	0.709551	0.490503	0.666477
0.0969382	0.294494	1.12787	0.727433
0.251797	1.56537	0.401695	0.821385
0.461314	0.184507	0.382432	0.774882
1.14478	1.44536	0.681162	0.976096
2.48491	0.496927	0.465346	0.625627
0.206049	0.772806	1.13968	0.53246
0.126795	0.113392	0.932473	1.0265
0.195389	0.813362	0.732464	0.618733
1.33936	0.991054	0.750848	0.628728
1.91184	0.246401	0.955825	0.802888
0.355001	0.732292	0.513637	0.646191
0.0862156	1.33365	0.641253	1.07747
0.204682	0.152374	0.908768	0.648121
0.176038	1.53518	0.614754	1.12459
0.541645	0.164153	1.04876	1.36316
0.178923	0.176936	0.5577	0.562967
2.44602	0.171596	0.491119	0.699036
0.143606	0.601687	0.885659	1.33763
0.186442	0.335405	0.184812	1.34313
0.234863	0.39991	0.416495	0.852424
0.38371	0.228764	1.21239	0.533316
0.395302	0.526913	0.392492	0.601208
0.730665	0.509879	1.04293	0.922866
2.28164	0.199212	0.364429	0.447439
0.230824	0.331468	0.773767	0.365456
0.199326	0.358019	0.797841	0.341105
0.829654	0.167565	0.982597	1.0783
0.288874	0.618366	0.785349	0.562871
0.3198	0.514659	0.574153	0.580635
0.283131	0.571178	0.455835	0.856788
0.29138	0.201633	0.472212	0.641219
0.0543461	0.220042	0.812463	0.804169
0.348009	2.04249	0.416929	0.901697
0.277021	0.184826	0.338953	0.434454
0.30839	0.141361	0.53814	0.52647
2.81034	0.704286	0.840907	0.938179
1.00303	0.0481246	0.8464	0.421443
0.593061	0.280976	0.878341	0.519248
0.745317	0.0402667	1.16381	0.547893
0.235114	1.13324	0.481349	0.537806
0.60177	1.54505	0.39994	1.01487
1.35861	0.148875	0.684054	0.815792
0.550594	0.849898	0.887742	0.90807
0.215027	0.28586	0.835676	1.07296
0.277913	2.75089	1.07411	2.41443
0.127636	0.200489	1.1885	0.771937
0.526009	0.223756	0.735335	0.509701
0.135204	0.0911558	0.548785	1.25957
0.081925	0.360891	0.974616	0.237898
1.06003	2.73809	0.291385	1.55581
2.16047	0.175687	1.41271	0.984088
0.43895	1.80982	0.967029	1.86824
1.97987	1.66235	0.475447	1.00634
1.40611	0.0961616	0.69739	0.437
0.0687483	1.25061	0.94818	0.691979
0.880551	1.66938	0.943227	0.792614
0.483687	0.0414747	0.908119	0.491319
0.0499158	0.326797	0.574137	0.596908
0.478136	0.0675098	1.02621	0.663836
0.232239	1.05563	1.67343	0.0823063
0.120931	0.323345	0.0281027	5.37229
0.20272	1.14705	0.15505	0.107653
0.273433	1.00497	0.0680452	0.103575
0.0224044	0.251685	0.0364792	0.331407
0.0878509	2.25843	0.234787	0.0238559
0.85391	0.711166	0.230074	0.317497
2.01402	0.105053	4.7403	0.0152264
0.268015	0.385295	0.359765	3.8561
0.135035	2.96747	2.64934	0.0275155
0.25998	0.587206	0.0824022	0.0463414
2.28657	0.50118	2.62847	0.0976846
0.215745	0.606671	0.128571	0.223819
0.827485	0.21346	0.0870654	0.0697056
1.49704	0.315102	0.0763779	0.25199
0.159605	0.454827	5.53294	0.21333
0.151661	0.15476	1.85509	3.54557
0.917956	0.414061	0.194796	0.054935
0.251675	0.776177	0.0543675	0.19676
0.131689	0.16038	3.66828	0.0579665
0.155368	1.90731	0.433619	0.0511635
0.461993	0.153523	0.137311	2.87957
0.336501	2.16845	1.76035	0.0657205
0.168715	0.897349	0.165285	0.35642
0.485625	0.139441	0.102042	0.22437
0.0994806	0.331846	2.67348	2.69554
0.37103	0.203434	0.075449	0.0686981
2.87514	0.247985	2.18328	2.87673
0.536766	0.58709	0.0555952	0.288549
0.528741	1.07945	0.218466	0.0610012
0.346672	0.243425	0.0356935	0.394541
2.12384	2.35242	0.0235927	3.35351
2.13828	2.20862	0.000272448	0.229446
1.02662	1.91185	0.137845	0.0183558
0.0896724	1.93524	0.394889	0.165598
0.385965	0.289336	0.0574309	0.343967
0.16688	0.170309	0.132379	2.40051
0.185401	0.0953579	0.0973487	0.278372
0.742724	0.453026	2.80679	1.17809
0.374218	1.87332	0.665718	0.215327
1.19544	2.59569	0.00719576	0.618206
0.271577	0.956284	0.0965835	0.0981287
2.22361	0.131267	0.0820513	0.0232417
0.207604	0.300376	0.487863	0.0173849
0.153508	0.526132	0.0137389	0.753661
2.06918	0.30918	0.0625794	0.015099
0.251283	2.86588	2.54921	0.17171
0.136525	0.102787	0.116288	0.23012
0.415997	0.702056	2.42727	3.34611
2.16437	0.924014	0.0681683	0.16812
0.109193	1.3764	0.279558	5.57875
0.0995554	0.419228	0.214625	0.580785
0.446255	0.606657	0.128639	1.40639
0.259999	0.130326	0.0749325	0.123716
0.25957	0.136792	0.490461	0.403623
0.135528	1.47432	3.37128	0.171721
0.575111	0.149865	0.0805911	0.00359976
0.300594	1.48913	0.12137	0.0276067
0.297553	2.52027	3.95377	4.17063
0.0839261	0.210486	5.30245	0.0907031
0.21191	1.2918	0.437016	0.025881
0.337825	0.182737	0.0455509	0.122659
2.4372	0.156242	0.0961224	0.00506795
0.28317	1.40753	0.00368517	0.0292982
0.178472	0.339674	0.103825	0.051725
0.601049	2.81944	0.0901986	0.0322439
0.0883182	0.141048	2.81371	0.0937834
0.350838	1.7718	0.161709	0.211106
0.48226	0.0474322	0.298979	0.0875179
0.288409	2.04487	0.0378981	0.111156
0.580014	0.303594	2.92559	0.590966
0.114639	0.265477	0.087382	0.14918
0.221938	1.46986	0.107461	0.164614
0.137157	0.259073	0.00407922	0.274785
1.15566	0.162197	0.0605616	0.409882
0.374945	0.487306	0.0677175	0.176247
0.222272	0.154639	0.0478021	0.169749
0.362574	1.03124	2.08318	0.0105183
0.782881	1.53779	0.107147	0.186195
0.258084	0.618697	0.117117	0.40217
0.0524144	0.623395	0.118966	1.91516
0.0149338	0.26036	0.0521564	1.10088
0.852801	0.292047	0.504053	0.0164975
0.414657	0.0669657	0.262458	0.091973
2.26261	0.562004	0.208949	0.1653
0.971588	0.701024	0.0730948	3.9253
0.0972431	0.749153	0.071514	0.170688
0.382888	0.0494635	1.31545	0.0338688
0.250947	0.498463	0.0375596	0.290338
0.273035	0.306763	1.45693	0.594773
0.599842	0.261714	1.21971	5.83339
1.37715	0.297232	0.0894403	1.11938
0.595986	0.29873	3.27675	0.207692
0.450453	1.7396	0.0839876	0.122262
0.486986	1.36105	0.12773	0.0423014
0.350852	0.403375	0.0656359	0.123463
0.643196	0.1907	0.163363	0.468963
0.94924	1.66896	0.485247	0.112853
0.31143	0.194812	0.186629	0.124136
0.751823	1.07925	0.060791	0.194438
0.447265	0.498542	0.882839	0.0250065
0.206237	0.288152	0.477522	2.15078
0.418682	0.248358	0.330119	0.213052
0.233109	0.38673	0.255278	0.16307
0.549591	1.03086	0.553997	0.535727
0.277678	0.9156	0.0668167	0.165943
0.248783	1.02992	1.10751	2.79399
0.183763	2.2195	0.244743	0.377137
0.219084	0.113767	0.547579	0.233682
0.0715555	0.870571	0.250419	1.51404
0.186805	0.179038	0.493707	0.139604
0.225677	0.0866503	0.160526	0.299131
0.213124	0.503422	0.252019	0.462771
0.214928	0.212435	1.82809	0.244788
0.633668	0.0919331	0.19247	0.211423
0.102471	0.133726	1.50864	0.388351
0.167694	0.301913	0.537449	0.898171
0.663179	0.242494	0.25022	0.187716
0.0888686	2.38564	0.21217	0.859579
1.74438	0.603652	0.685746	1.21541
0.0306828	0.324231	0.0685907	0.752164
0.666732	0.414286	0.345253	0.910317
0.535705	2.35109	1.47749	1.11435
0.226514	0.160884	0.484421	0.319238
0.190795	0.98732	0.0820647	0.676313
0.161218	0.810294	0.447771	0.485611
0.241436	2.0603	0.931637	0.22733
0.102761	2.03182	1.45388	1.74702
0.275192	1.32132	0.631652	0.749008
0.353542	0.325105	1.53284	0.353426
0.0959977	0.760639	0.492244	0.315065
0.193291	0.174728	0.239361	0.371429
1.43451	0.732909	0.186369	1.21285
0.465807	0.242687	1.30917	0.357441
0.448707	0.227131	2.56957	1.27038
0.645479	0.0757531	0.166259	2.45083
0.259564	0.256391	0.158775	0.184861
2.96845	0.584524	0.260087	0.242735
0.209085	1.28776	1.12523	0.443076
0.0941869	0.50999	0.533812	0.267982
1.8154	1.06989	0.505277	0.300853
0.0573496	0.045535	0.421799	0.065089
0.199934	0.273224	0.336342	2.41396
0.193784	0.110647	0.75199	1.27709
0.2901	0.415533	0.235359	0.499314
0.162374	1.01867	1.7028	0.191883
3.02758	0.127207	0.387539	0.835679
0.408498	0.460322	0.369369	0.215375
0.25231	0.0542945	0.287483	0.590957
0.291507	0.125288	1.12861	1.14292
1.85191	0.274868	0.570972	0.319299
0.169577	0.175458	1.01819	0.25808
0.148386	1.96607	0.248729	0.451764
0.198866	2.18462	0.0451648	0.0716757
0.422223	0.411968	1.49488	1.02519
1.06738	0.135334	0.688442	0.744768
0.0981546	0.345604	0.484732	0.388367
0.112133	0.11287	0.523639	1.38874
0.410139	2.3446	0.417515	0.200365
0.48706	0.386765	0.102482	0.307716
1.32616	0.75207	1.65583	1.947
0.434452	0.823071	0.552891	0.297031
0.259606	0.313911	0.142736	0.183508
2.16845	0.290051	0.596005	0.377949
0.0655015	0.329427	0.142909	1.67284
0.0674767	0.108829	0.14447	0.0398523
0.135891	2.15047	0.349921	0.277241
1.70829	0.334287	0.593828	0.507786
2.34105	0.1315	0.190052	1.01134
0.681454	1.01999	0.288135	0.399632
0.293467	1.2913	1.16924	0.235441
0.0437251	0.232452	0.975605	0.397373
2.75805	0.284442	0.224198	0.566031
0.424335	0.554328	0.328528	0.225449
0.20069	0.164467	0.396641	0.298073
0.496896	1.59604	0.374275	0.416819
0.102334	1.74644	0.572025	0.427797
0.14649	0.202011	0.460094	1.32419
2.3269	0.396313	0.410855	0.887347
0.294983	0.108836	0.793678	0.0936766
0.635945	0.429472	0.121573	1.49378
0.251591	0.225295	1.99049	1.50503
0.455226	0.137414	0.0908665	0.380709
2.26306	0.405562	0.417037	0.859053
1.61229	0.0956959	0.569175	1.14599
1.41494	0.378899	1.08324	0.824381
0.322126	0.717172	0.794499	0.222682
0.500123	0.0610658	0.200083	0.210563
1.9757	0.155984	1.67543	1.75054
0.46729	0.575223	0.510919	1.48656
0.107206	2.90513	0.348553	1.50587
0.505745	2.30521	1.83479	0.522275
0.0823583	0.505808	0.170234	1.14101
0.225468	0.218611	0.346785	0.598829
0.370319	0.611429	0.316896	0.648337
1.59882	1.29026	0.172803	1.67872
0.561993	0.372273	0.488876	0.346715
0.746121	0.56794	2.02663	0.144405
0.0490731	0.183822	0.440983	0.112849
0.230677	0.263239	0.396263	0.203989
0.410903	0.162991	0.523402	0.68311
0.231773	0.149241	0.286904	0.729749
0.172833	0.14739	0.543239	0.559395
1.397	0.116058	1.25565	0.927875
0.279681	0.543438	0.180599	1.62274
0.0312841	0.993978	1.00335	0.309284
2.12735	0.721797	0.795267	0.884987
0.0939011	0.188236	0.544756	0.782391
1.69994	1.55511	0.199095	0.420596
0.0735365	0.231246	0.254036	1.34964
1.93167	1.35218	0.684678	0.500389
0.592218	0.897472	1.3226	1.17832
0.288438	0.172595	0.384421	0.576213
0.214177	0.504995	0.258184	0.197649
2.30157	0.1047	1.37629	0.524026
2.27703	2.24943	0.222746	0.397063
0.0918099	0.209124	0.550351	1.3547
1.19717	0.431544	1.1545	0.581462
0.201432	2.40077	0.469815	0.270187
2.53796	0.372098	0.710338	1.98277
0.44294	0.323175	0.306241	1.27868
0.160813	0.469482	1.23031	0.507117
0.251663	0.0816085	0.776611	1.87105
0.258132	0.245888	1.19435	0.340677
1.05638	0.417477	0.443991	0.280432
0.437652	0.220142	0.813634	0.45757
0.210981	0.234579	1.52016	0.216498
0.695578	0.389007	0.548138	0.895253
0.621148	0.501784	0.685505	0.656293
0.419575	2.68188	0.905925	0.709365
1.0598	0.0190759	0.662062	0.754833
0.709482	1.06614	0.800164	0.230659
0.0995183	0.474994	0.200119	0.771312
0.365576	0.246636	0.354802	0.0964555
0.195192	0.0477426	1.02472	0.942341
0.114168	0.177705	0.234353	0.957014
0.924574	0.141069	0.488102	0.475376
0.332655	0.301326	0.237754	0.450454
2.06662	0.0267347	0.567275	0.611529
0.0821141	0.318641	0.702265	0.313872
0.518323	0.223944	0.309162	1.18145
0.115786	0.414343	0.312062	0.447167
0.214684	0.198889	0.874809	0.492458
1.78667	0.458161	0.785588	0.984345
1.36598	0.149116	0.310172	1.4096
0.300464	0.382428	1.00975	0.421834
2.24032	0.948719	0.451989	0.599746
0.32977	1.50236	0.282767	0.767081
0.332355	0.355888	0.533895	1.23138
0.173481	0.425118	0.489494	0.904448
0.203161	1.3439	0.767788	1.04176
0.617983	0.0166681	0.193186	0.348925
0.171471	0.193206	0.341777	0.841877
0.203366	0.719374	0.486351	1.53163
0.167263	0.424914	0.6568	0.775809
0.333527	0.269565	1.12968	0.330362
0.142909	1.32346	0.381681	0.707374
1.21763	1.79496	0.982827	0.152741
0.194683	0.0454136	1.20003	0.531942
0.217233	0.241128	0.579524	0.422963
0.949474	0.526568	0.67159	0.753073
0.456255	0.503107	0.290017	0.73008
0.182242	0.244762	0.530597	0.210976
0.385277	0.320757	1.02402	0.949052
0.0717978	0.0527693	0.436621	0.872719
0.314822	0.495304	0.378878	0.454572
0.870643	0.333984	0.655672	0.333971
1.08216	0.971499	0.960668	0.514672
0.317108	0.63241	0.449092	0.322494
0.148101	0.70883	0.745395	0.435694
0.0344927	0.368149	0.515255	0.138521
0.0970213	0.607498	1.10441	0.382473
1.80364	0.510453	0.514271	0.928586
0.264139	0.0873877	0.41128	1.43606
0.516091	0.391828	0.461231	0.615185
0.558406	0.194344	1.79157	1.51924
0.204124	0.110928	0.494869	0.958261
0.392713	0.243155	1.06734	0.652427
0.548167	2.06247	1.15275	0.907979
1.2897	1.85112	0.429884	0.350316
0.202705	0.627604	0.63119	0.209446
0.104806	1.33344	0.330764	0.531634
0.232124	0.308171	1.23959	1.27012
0.605154	0.491293	0.386644	0.566338
0.19426	0.162246	0.434922	0.99032
0.265585	2.19539	0.318686	1.0037
0.434637	1.59069	0.123075	0.43201
0.27068	0.0796972	0.867773	0.420953
0.102477	0.740648	0.670643	1.25698
0.343344	0.253205	1.05198	0.958786
2.52432	0.697496	1.17619	1.40981
0.741694	0.296829	0.390078	0.235432
0.104084	0.107323	1.61704	0.26796
0.171082	0.552042	1.00719	1.78293
1.21745	0.868934	0.416839	0.628889
0.200411	0.253751	0.371044	0.752238
0.309887	0.218144	0.431054	1.14366
1.27285	0.343686	1.40104	0.416133
1.63554	0.153556	0.137839	0.987682
0.368021	2.98148	0.371592	0.79863
0.338361	0.284582	0.354147	0.298919
0.145069	1.35764	0.646484	0.647262
0.103405	0.152318	0.562491	0.30407
0.45686	0.213012	0.581651	0.366678
0.0927667	1.28822	0.4283	0.554156
0.105535	0.177893	0.179537	0.619796
0.310013	0.579682	0.212945	0.902219
0.138158	0.103395	0.426201	0.934092
0.168806	3.58893	1.34323	1.05475
0.286566	0.0802237	0.615631	0.442429
1.43432	0.66405	0.989577	0.446334
0.553307	0.472704	0.935207	0.630312
0.184931	0.289294	0.506812	0.798843
0.280533	0.15306	0.507815	0.971153
0.72287	0.178656	0.775827	1.19547
0.223262	0.156175	0.671435	0.757357
0.298733	0.221848	0.345968	0.555527
0.103665	0.186726	0.281749	1.15526
1.03499	0.32718	0.40446	0.768841
0.135888	0.587682	1.00485	0.987474
0.387481	0.151087	0.543269	0.735941
2.13949	0.101448	0.307309	1.17156
1.73181	2.21708	0.61356	0.414453
0.161628	0.347579	0.456686	0.733593
1.3369	0.435795	0.688778	0.420116
0.221608	0.483239	0.577952	0.80293
0.0925345	0.00296297	0.655104	0.660477
0.943629	0.446963	0.570853	0.962676
0.102563	1.87006	0.39423	0.322781
0.215842	0.52654	0.409603	0.648945
0.148212	0.0169252	0.427946	0.616372
1.84824	0.167119	0.46777	0.170948
0.154262	0.256478	0.789486	0.499297
0.163521	0.835871	0.542034	1.6192
0.290684	0.32863	0.546548	0.484384
0.214083	0.149029	1.17569	1.12164
1.22024	1.71791	0.384883	0.587922
0.557316	0.655172	0.461146	0.578805
0.472582	0.411912	0.955811	0.56455
0.154594	0.179321	0.848814	0.303504
0.297581	0.0311203	0.735595	1.02351
2.1901	0.349028	0.621859	0.499548
0.198075	0.903264	0.564374	0.226064
2.38667	1.72978	0.363631	0.573958
0.132693	0.140349	0.660643	0.587446
0.172016	0.935816	0.561561	0.271782
1.32532	0.267632	0.465924	0.456838
0.369976	0.345716	0.991697	1.09389
0.514979	1.60068	0.323323	0.625727
0.0861878	0.302149	0.587184	0.74662
0.621615	0.264948	0.527442	0.368072
2.12314	0.0685915	0.684916	0.891624
0.0641942	0.433308	0.323751	0.57662
0.0714753	0.816979	0.671408	0.71462
0.465402	0.486159	1.06518	0.479361
0.147616	0.159924	0.806308	1.50398
0.116476	1.71687	0.543277	1.84091
0.0505302	0.221566	0.914875	0.58116
0.254819	2.37145	1.17654	0.682367
0.192851	0.154033	0.821489	0.958744
0.273067	2.58244	0.445122	1.4608
0.116541	0.249232	0.559646	0.326756
1.91208	0.610679	0.466478	0.346818
0.425621	0.574188	0.810885	1.97134
0.208511	0.0965239	0.478136	0.48958
0.099841	0.109463	0.807532	0.572966
0.149284	0.0931395	1.26525	0.455987
0.215342	0.092029	1.33762	1.15609
1.02514	1.84394	0.352084	0.736011
0.226539	0.0565	0.572006	1.05203
0.2159	0.578203	0.620263	0.31926
0.408368	0.0499881	0.233931	0.794619
2.02283	0.359047	0.914959	0.281054
1.96632	0.400509	0.723504	0.899095
0.322926	0.7257	0.331725	0.472589
0.171968	2.4558	0.995363	0.802109
0.420426	2.37426	1.06187	1.1648
0.171457	2.76359	0.395113	1.06434
0.115805	0.131553	0.273397	1.06194
0.834212	0.0905308	0.777947	0.396776
0.221045	1.83016	0.903555	0.725604
0.0695223	1.46343	0.373029	0.625331
0.094906	0.375573	0.92993	1.35926
0.19305	0.385242	0.290857	0.568377
2.58656	0.467869	0.453145	0.394837
0.421169	0.439261	0.281364	2.66194
2.11273	0.571157	0.187908	0.826525
1.40421	0.269085	0.489708	1.42635
0.192085	1.58197	0.0800106	0.569976
0.398067	0.0597132	0.557691	0.939106
0.278575	0.475364	0.352906	1.39568
0.863231	0.396101	0.897199	0.50543
0.620913	0.147213	0.519814	1.17598
0.234517	0.407118	0.576957	0.811758
0.227575	0.616978	0.569692	0.636841
0.690241	0.0144585	0.329291	0.91824
0.092085	0.246356	0.690044	0.645125
1.91566	0.421655	0.881911	0.421049
0.134099	2.70709	0.499912	0.252282
1.86662	0.321257	0.306612	0.40714
0.621387	0.173642	0.307887	0.604385
0.105372	0.115774	0.308502	0.314471
0.138592	0.197492	0.306088	0.947472
0.57924	0.343062	0.621846	1.08288
0.191034	1.11506	0.222557	0.813181
0.379888	2.46815	0.719508	1.11409
1.49515	0.734553	0.750012	0.423084
0.222184	0.326359	0.485598	1.12476
2.59322	1.41083	0.571893	0.444309
1.52721	0.180497	1.09278	0.633746
2.42811	0.328193	0.349564	0.26845
0.307019	0.0272638	0.0464514	1.2126
2.28442	0.227879	0.994188	0.606929
1.53905	0.0859397	0.408418	0.872158
0.227973	0.204468	0.687339	0.795429
0.605057	0.31239	1.24455	0.50286
0.306606	0.333983	1.22245	0.442009
0.565222	0.153342	1.02089	0.793221
0.291738	0.378594	0.680356	0.607556
0.475594	0.198806	0.727314	0.358685
0.506362	0.131513	0.596985	0.762547
0.140549	0.239236	1.1726	1.44794
0.108907	0.209656	0.255517	0.392045
0.0400626	0.379242	0.754827	0.30741
0.195457	0.527504	0.805715	0.481601
0.131439	0.0976989	1.16448	0.85362
0.896867	0.784931	0.424015	0.661388
1.09762	0.367719	0.539103	0.899851
1.7631	0.354494	0.580294	0.72125
0.302656	0.0907962	0.571984	0.807435
0.114352	0.67238	0.454868	1.03872
0.137714	0.23524	0.325289	0.734636
2.43907	0.267565	1.04142	0.510256
0.0105205	1.71629	1.35775	0.743175
0.12615	1.4893	1.10851	0.476663
1.49621	0.877781	0.694564	0.977251
0.465106	0.298286	1.07185	0.411777
0.326567	0.208958	0.561347	0.559019
0.234455	3.29152	0.406496	0.557131
0.213563	0.261502	0.147775	0.461916
2.22395	0.181314	1.1057	0.519311
2.02598	1.36509	0.727848	0.676749
0.219235	1.26458	0.364664	0.540964
0.183217	0.595176	0.912158	0.77838
0.112266	0.461555	0.390423	0.376901
0.178757	0.0668065	0.711187	1.17813
0.222855	0.955982	0.80081	0.542467
0.0694785	0.283843	0.796416	0.215192
2.23765	0.108362	0.887588	1.16258
0.448205	0.149378	1.36899	0.464147
0.795467	0.0854417	0.648061	0.950979
0.0578271	0.182232	0.356629	0.684605
2.04257	1.05744	0.817164	0.564617
0.134587	0.183544	1.19803	1.01383
0.399048	0.877528	0.484481	0.759679
0.288775	0.184055	0.402512	0.386675
0.990863	1.95607	0.557928	0.831962
1.61026	0.024872	1.05499	0.598953
1.7277	0.296318	0.675181	0.826992
2.30733	1.47791	0.524591	0.386858
0.08837	0.189703	0.470427	0.420956
0.0635537	2.0216	0.812784	0.611132
0.132437	0.36414	0.931742	0.57736
2.28536	2.24505	0.969167	0.69056
0.470769	0.15785	1.0266	1.04461
0.152346	0.230822	0.817315	0.890107
0.509998	0.16955	1.16607	0.628746
0.782528	0.850621	0.722257	0.57475
0.561663	0.0493069	1.03794	0.80383
1.1895	0.0312948	0.241096	0.869902
2.17848	1.09972	0.758772	0.60726
0.0335178	0.694333	0.518807	0.789259
0.199867	0.249191	1.22636	0.944943
2.14709	0.091804	0.433536	0.726158
0.305433	0.257894	0.781761	0.609859
0.202871	0.243438	0.594907	0.264297
0.219328	0.264356	0.652938	0.624058
0.205017	2.15561	0.171813	0.792388
0.503728	0.084291	0.895527	0.520116
0.221676	1.67577	0.687798	1.11226
0.195316	0.553536	0.274053	1.11366
0.185035	0.440551	0.231016	0.407838
0.206243	0.129939	0.277061	0.727618
1.12407	0.144166	1.0311	0.442836
1.19198	0.359952	0.848897	0.361952
0.315337	0.364522	0.527321	1.02079
1.94601	1.48692	1.03509	0.390026
0.662339	2.15804	0.544838	0.6786
0.324976	0.379252	0.671731	1.22085
0.115781	0.0681538	0.240783	1.09496
0.165833	0.29183	0.427807	1.9209
0.488236	0.0834699	0.57079	0.509372
0.133275	0.268717	0.669186	0.81555
0.161925	0.500618	0.846597	1.26034
0.263405	1.6496	0.688707	0.519116
0.670849	0.428536	0.50925	0.408942
0.186437	0.202326	0.367386	1.05222
0.11092	1.51303	0.295918	0.698507
0.585063	0.44741	0.50709	1.2212
[truncated: 4,501 more rows]

## Sheet: Fig 5 e-h
Channel #	App. 1 Voltages (V)	App.2 Voltages (V)	App.3 Voltages (V)	App. 4 Voltages (V)
0	12.0565	3.8649	5.16819	12.3933
1	13.9994	10.9348	15.7262	12.2056
2	0	0.564979	5.20134	11.8945
3	10.8276	2.3442	12.7913	11.8892
4	0	10.342	5.70847	11.8565
5	11.2737	0.699725	11.1934	11.3356
6	0.521947	8.77176	0	1.52753
7	2.47222	11.4457	6.34493	3.99089
8	10.1451	0	0.281365	6.08926
9	1.32067	9.88056	0	0
10	7.96786	12.8313	10.9498	4.56204
11	9.9793	12.6098	8.06801	6.52246
12	11.555	13.1215	0	8.50914
13	12.8086	11.8568	18	8.74252
14	12.4778	12.3506	13.4186	11.2853
15	14.4428	11.1982	9.15679	12.7295
16	10.9406	11.0128	4.79784	9.5772
17	9.49315	14.2855	0	10.9282
18	10.7416	5.70345	1.10764	8.10046
19	0	11.1974	2.40255	0
20	9.1802	2.67851	1.40495	2.43594
21	0	12.1292	3.29642	0
22	8.72295	11.4362	7.13986	10.0871
23	0	0	8.74702	10.3293

## Sheet: Fig 5 i-l
Theta (deg)	App. 1 Targets RCS (mm^2)	App. 1 Design RCS (mm^w)	App. 2 Targets RCS (mm^2)	App. 2 Design RCS (mm^w)	App. 3 Targets Pattern	App. 3 Design Pattern	App. 4 Targets Pattern	App. 4 Design Pattern
0	nan	1.32982	nan	1.3726	nan	0.239769	nan	0.171831
5	nan	1.39449	nan	1.51954	nan	0.451423	nan	0.310379
10	nan	1.68054	nan	2.05073	nan	0.723036	nan	0.29226
15	nan	1.84301	nan	2.48683	nan	1.1136	nan	0.437308
20	nan	2.09778	nan	2.48914	nan	1.38561	nan	0.552626
25	nan	2.51261	nan	1.84209	nan	1.48264	nan	0.391819
30	nan	3.0887	nan	1.63634	nan	1.20548	0	0.332971
35	nan	3.60746	nan	2.40799	nan	1.01965	nan	0.734463
40	nan	4.18932	nan	2.80288	nan	1.56513	nan	1.23988
45	nan	4.38814	nan	1.93385	nan	2.62126	nan	1.23497
50	nan	4.06973	0	1.98576	nan	3.24546	nan	1.14768
55	nan	5.41879	nan	2.68201	nan	4.37669	nan	2.52054
60	nan	8.21431	nan	2.05366	nan	6.91724	nan	4.23739
65	nan	7.6159	nan	2.7679	8.63415	8.43788	nan	4.57462
70	nan	6.73923	nan	5.99523	nan	5.90046	nan	3.37541
75	nan	6.96788	nan	6.36433	nan	2.58827	4.53293	4.55881
80	nan	4.33089	nan	3.38853	nan	2.43122	nan	5.09564
85	nan	5.57848	nan	2.2184	nan	1.48049	nan	3.62175
90	nan	4.8657	nan	2.73948	nan	0.939283	nan	1.82681
95	nan	2.05594	nan	2.26138	nan	2.5402	nan	1.11614
100	nan	3.40624	0	3.75198	nan	2.67814	0	0.472528
105	nan	3.77007	nan	5.30274	nan	1.04747	nan	0.8468
110	nan	2.79421	nan	2.91621	nan	3.28589	nan	0.913964
115	nan	1.34379	nan	4.87856	nan	4.63648	nan	1.58255
120	0	0.813867	nan	8.15005	nan	4.38649	nan	1.27831
125	nan	1.48787	nan	6.37362	nan	4.37623	nan	1.57469
130	nan	3.53582	nan	4.31335	nan	4.57618	nan	3.15523
135	nan	4.80084	nan	6.66286	nan	4.32396	nan	3.89056
140	nan	5.34933	nan	6.6496	nan	3.35139	nan	4.26924
145	nan	4.78102	nan	4.49212	nan	1.99987	nan	4.09311
150	nan	4.29654	0	1.3166	nan	1.15923	4.53293	3.7294
155	nan	3.71879	nan	0.198176	nan	0.587821	nan	3.54983
160	nan	3.05005	nan	1.08085	nan	0.470244	nan	3.21993
165	nan	2.44164	nan	1.90254	nan	0.483504	nan	2.90413
170	nan	1.87015	nan	1.85694	nan	0.38273	nan	2.30215
175	nan	2.09011	nan	2.20256	nan	0.252049	nan	1.67614
180	nan	2.2361	nan	2.78477	nan	0.296471	nan	1.03551

## Sheet: Fig s13 b
Theta (deg)	Sample 1 Targets	Sample 1 Pred.	Sample 1 Meas.	Sample 2 Targets	Sample 2 Pred.	Sample 2 Meas.	Sample 3 Targets	Sample 3 Pred.	Sample 3 Meas.	Sample 4 Targets	Sample 4 Pred.	Sample 4 Meas.	Sample 5 Targets	Sample 5 Pred.	Sample 5 Meas.	Sample 6 Targets	Sample 6 Pred.	Sample 6 Meas.	Sample 7 Targets	Sample 7 Pred.	Sample 7 Meas.	Sample 8 Targets	Sample 8 Pred.	Sample 8 Meas.	Sample 9 Targets	Sample 9 Pred.	Sample 9 Meas.	Sample 10 Targets	Sample 10 Pred.	Sample 10 Meas.	Sample 11 Targets	Sample 11 Pred.	Sample 11 Meas.	Sample 12 Targets	Sample 12 Pred.	Sample 12 Meas.	Sample 13 Targets	Sample 13 Pred.	Sample 13 Meas.	Sample 14 Targets	Sample 14 Pred.	Sample 14 Meas.	Sample 15 Targets	Sample 15 Pred.	Sample 15 Meas.	Sample 16 Targets	Sample 16 Pred.	Sample 16 Meas.
0	nan	1.04903	1.10346	2.41374	1.71869	1.85474	1.45141	1.03705	1.13059	nan	0.454355	0.533651	nan	0.612645	0.469439	nan	0.514764	0.564254	nan	1.55123	1.61922	nan	0.686728	0.691239	nan	0.673926	0.806477	nan	0.493964	0.473928	nan	0.736637	0.744776	nan	1.19306	1.26606	nan	2.11928	2.16895	nan	0.327864	0.451308	nan	0.547199	0.650499	nan	0.609946	0.674741
5	nan	1.14709	1.36727	nan	1.97113	2.20763	nan	1.33871	1.60613	nan	0.485657	0.571029	nan	0.900678	0.831931	nan	0.752257	0.891773	nan	1.96236	2.14323	nan	0.725261	0.808976	nan	0.843278	1.13263	nan	0.808534	0.947291	nan	0.892068	1.02749	nan	1.39024	1.66324	3.50564	2.5953	2.75635	nan	0.443308	0.488844	nan	0.681178	0.928848	nan	0.860324	1.08981
10	nan	1.19829	1.38977	nan	2.15427	2.32211	nan	1.61067	1.85738	nan	0.535067	0.604021	nan	1.03875	1.06164	nan	1.02694	1.15022	nan	2.34873	2.50189	nan	0.582239	0.710214	nan	0.893592	1.25249	nan	1.127	1.37798	nan	0.867561	1.01317	nan	1.54112	1.81093	nan	2.90766	3.01185	nan	0.575575	0.652436	nan	0.769895	1.02986	nan	0.96823	1.27705
15	nan	1.1277	1.11956	1.72439	2.12459	2.1901	nan	1.64989	1.80796	nan	0.538452	0.594747	nan	0.884956	0.952579	nan	1.06705	1.15613	nan	2.4998	2.57446	nan	0.217012	0.419161	nan	0.698544	0.976311	nan	1.27274	1.51573	nan	0.611798	0.732894	nan	1.55203	1.73274	nan	2.89867	3.00565	nan	0.68322	0.804951	nan	0.620716	0.830128	nan	0.775263	1.02103
20	nan	1.11124	1.08186	nan	2.0601	2.06555	nan	1.62096	1.67609	nan	0.64482	0.731049	nan	0.629042	0.686063	nan	1.20431	1.14562	3.42257	2.6483	2.55166	nan	0.166777	0.238828	nan	0.436096	0.497036	nan	1.3676	1.41	nan	0.47973	0.553877	nan	1.66166	1.73855	3.32424	2.67412	2.86746	nan	0.874315	0.952191	nan	0.431192	0.589783	nan	0.590857	0.67843
25	nan	1.63416	1.81422	nan	2.21938	2.22765	nan	1.43511	1.35055	nan	0.626519	0.911403	nan	0.3868	0.449763	nan	1.257	1.08295	nan	2.64919	2.49811	nan	0.533764	0.426371	nan	0.377809	0.494933	nan	0.975901	0.921875	nan	0.607826	0.730346	nan	2.05782	1.94691	1.82353	2.55524	2.64807	nan	0.790131	0.899762	nan	0.238008	0.45955	nan	0.553466	0.580106
30	nan	2.6031	2.75039	nan	2.16802	2.31559	nan	0.821841	0.797922	nan	0.950454	1.23337	nan	1.03226	1.12943	nan	1.11662	1.02664	nan	2.04104	2.11475	nan	0.948149	0.774267	nan	1.20431	1.21799	nan	0.513553	0.232813	nan	1.2371	1.27166	nan	2.16665	2.14411	nan	1.80336	1.9988	nan	0.891712	0.927895	nan	0.762854	0.937138	nan	1.12025	1.20394
35	3.97308	3.75039	3.6836	nan	2.54221	2.48117	nan	0.42937	0.257751	nan	1.48646	1.66215	nan	2.09831	2.03738	nan	1.00855	1.04674	nan	1.56011	1.65687	nan	0.921797	0.99887	nan	2.36416	2.06489	nan	0.515975	0.68008	nan	1.7191	1.68267	2.81488	2.43553	2.42774	nan	1.11593	1.21012	nan	1.32354	1.37662	nan	1.53221	1.49426	nan	1.64782	1.77056
40	nan	3.86235	3.83218	nan	2.82119	2.57134	nan	0.629203	0.56817	nan	1.51659	1.65155	nan	2.49187	2.24804	nan	1.34719	1.41086	nan	1.24479	1.40598	nan	0.422221	0.588189	nan	2.95467	2.62578	nan	0.80934	1.3696	nan	1.38589	1.31728	nan	2.61935	2.59579	nan	0.376938	0.371081	nan	2.06824	2.06443	nan	1.56846	1.50111	nan	1.48251	1.46048
45	nan	2.67661	3.0921	3.1546	2.55517	2.68667	nan	0.717884	0.580397	nan	0.813866	0.915147	nan	1.46463	1.2864	nan	1.64709	1.68467	nan	1.40203	1.38635	nan	1.99636	2.03214	2.86612	2.59937	3.00893	nan	1.02885	1.45355	0.511466	0.448583	0.284071	nan	2.15268	2.24329	nan	1.02064	0.931744	nan	2.0861	2.39431	nan	0.9727	0.786836	nan	0.75295	0.514862
50	2.43884	1.95189	1.92781	nan	2.5033	2.43216	nan	1.09264	0.931518	nan	1.16932	0.953441	nan	0.877232	0.982956	nan	1.34684	1.22408	nan	2.11515	1.51047	nan	5.52612	5.47115	nan	2.4802	2.99793	nan	2.21046	2.11783	nan	0.809863	0.741448	nan	1.25828	1.05068	nan	1.81963	1.91725	nan	1.4543	1.74796	nan	2.17552	1.96409	nan	1.61839	1.72252
55	nan	2.17064	2.15676	nan	1.3179	1.40836	nan	1.3261	1.56729	nan	2.30021	2.22147	nan	2.61317	3.04758	nan	0.467235	0.492719	nan	2.13734	1.82063	8.4395	8.42442	8.13578	nan	2.15549	2.35578	nan	2.92098	2.97415	nan	0.949993	1.29158	nan	1.02453	0.940078	nan	1.5688	2.05953	nan	0.963254	1.08233	nan	3.55826	3.45955	nan	2.7298	2.99319
60	nan	2.08131	2.34085	nan	0.750982	0.770004	nan	1.0085	1.3329	nan	1.51038	1.79227	nan	2.49447	3.01736	nan	0.847117	0.849906	nan	1.93819	1.77528	nan	7.34328	7.13256	nan	1.40368	1.57678	nan	1.37187	1.79987	nan	0.639408	1.11963	nan	1.46829	1.63249	nan	1.20453	1.0518	nan	1.44786	1.40046	nan	2.94663	3.02487	nan	2.46177	2.70748
65	nan	1.89463	1.87383	nan	1.38983	1.37786	nan	0.658901	0.364001	nan	0.798144	0.537759	nan	0.890146	0.955892	nan	1.63049	1.50186	nan	2.13559	1.89009	nan	2.77193	2.53268	nan	1.53835	1.54709	nan	1.46318	0.810548	nan	0.752358	0.89288	nan	1.58378	1.45576	nan	1.53688	1.10684	nan	2.71751	2.41338	nan	2.27671	1.98433	nan	1.20583	1.30979
70	nan	1.62883	1.1309	nan	0.630777	0.492586	nan	0.363716	0.417662	nan	2.14178	1.68751	nan	1.55854	1.3507	nan	1.77755	1.53717	2.76219	2.30589	2.24098	nan	2.07647	1.9103	nan	1.50417	1.14486	nan	2.4247	1.81902	nan	0.747684	0.376036	1.9232	2.10538	2.00008	nan	0.874165	0.741946	nan	3.46549	3.2514	3.11187	2.65729	2.51259	nan	1.99568	1.86764
75	nan	1.45571	1.53416	nan	0.74858	0.969821	nan	1.49228	1.7407	nan	1.68214	1.41047	nan	2.50299	2.20394	nan	1.18526	0.371424	nan	1.13199	1.22499	nan	2.73705	2.8234	nan	1.42821	1.81589	nan	1.94685	1.92107	nan	2.85903	2.74323	nan	1.79385	1.66947	nan	1.27204	1.32881	nan	3.93298	4.03785	3.27517	2.42424	2.21815	nan	4.323	4.13431
80	nan	1.79823	2.13893	nan	0.807892	1.39795	nan	2.24236	2.95291	1.90716	2.5472	2.50811	nan	3.24346	3.32161	nan	1.23153	1.6331	nan	2.04031	2.45742	nan	3.65204	3.85918	nan	2.15934	2.71176	nan	3.46269	4.40567	nan	4.52269	4.80807	nan	2.03761	2.43499	nan	3.19736	3.12549	nan	5.19599	5.42433	nan	3.7931	3.45183	nan	5.15699	5.12421
85	nan	1.3345	1.33801	nan	1.8806	2.50647	nan	2.23322	2.8304	nan	2.18324	2.2919	nan	3.09529	3.36153	nan	1.99449	2.10893	nan	3.13235	3.22922	nan	4.70042	4.45202	nan	4.10588	4.64536	nan	4.40222	5.0688	nan	4.93386	5.32529	nan	3.41126	3.87378	nan	4.47246	3.97956	nan	5.20328	5.27377	nan	3.5351	3.55995	nan	4.00797	4.18469
90	1.22646	1.85281	2.09028	nan	3.74113	4.3099	nan	3.70483	3.45841	0.105583	0.813766	0.731738	nan	2.94011	2.59005	nan	1.75021	1.28598	3.10433	2.99314	2.68423	nan	4.17245	3.67987	nan	4.76845	4.88124	nan	4.53764	4.29419	nan	4.70067	4.26849	nan	4.45364	4.46306	nan	5.12337	4.55222	nan	4.99933	4.77588	nan	2.4786	2.30507	nan	4.42247	4.08863
95	nan	1.5149	1.65636	nan	5.04101	5.37667	nan	3.36192	3.55549	nan	1.13628	0.967842	nan	2.73385	2.10755	nan	1.27115	0.795554	nan	3.15895	3.08018	nan	3.36888	3.02396	nan	3.94699	3.89248	nan	3.87095	3.2243	nan	3.18947	2.56784	nan	4.37664	4.12825	nan	4.82799	4.3093	nan	5.41565	5.23416	nan	3.60756	2.94794	nan	4.41173	4.1328
100	nan	3.02822	2.63802	nan	5.41586	5.10107	nan	2.57089	2.277	nan	2.86964	2.72955	2.33533	2.3681	1.85849	0.245855	1.69342	1.25998	nan	3.9652	4.12323	nan	2.84393	2.28568	nan	4.01405	3.95336	nan	2.99599	2.34067	0.177257	0.757001	0.391901	nan	2.8149	2.76269	nan	4.05308	3.65347	nan	5.40185	5.39818	nan	4.2123	3.81771	nan	2.94065	2.65489
105	nan	3.44279	3.36422	nan	3.73456	3.39373	nan	3.83159	3.52401	2.62186	2.63288	2.46156	nan	2.21511	2.26103	nan	1.53022	1.283	nan	5.10646	5.24296	nan	2.57732	2.32859	nan	3.83733	3.93667	nan	1.83742	1.72519	nan	1.92588	1.69449	nan	4.45412	4.84847	nan	4.01296	3.68357	5.53442	5.53247	5.70093	nan	2.87893	2.89082	nan	2.58372	2.30753
110	nan	1.02137	1.51224	nan	2.56862	2.50244	nan	3.47095	3.57798	nan	1.09401	1.01981	nan	2.01961	1.97219	nan	1.10736	0.875472	nan	3.80422	4.18709	nan	1.32121	0.849744	nan	2.08671	2.27118	nan	0.643326	0.750078	nan	1.96932	1.76533	nan	3.56064	3.75904	nan	3.92041	3.26714	nan	5.45743	5.56715	nan	1.20564	1.26935	nan	2.49102	2.27352
115	nan	2.2916	2.0247	nan	2.23744	2.04286	nan	1.00139	1.13759	nan	2.11953	1.72285	nan	2.32433	1.91188	nan	1.41061	1.42788	nan	1.68854	1.55568	nan	1.28569	1.60238	nan	0.821629	1.01995	1.21555	0.708613	0.735448	2.8479	0.838852	0.76547	nan	1.4731	1.15297	nan	2.15037	1.89804	nan	4.34929	4.27706	nan	1.30256	1.47269	nan	1.5608	1.39846
120	nan	2.86067	2.74605	nan	0.882414	0.617013	nan	1.25843	1.38486	nan	1.23837	1.22344	nan	1.72316	1.46007	nan	1.05029	0.247867	3.38186	3.1971	2.95642	nan	1.93891	2.19116	nan	2.11453	2.30428	nan	0.341689	0.223515	nan	1.86453	1.88047	nan	3.8594	4.00046	nan	0.362267	0.0336834	nan	2.69943	2.71075	nan	1.25196	1.58683	1.5575	1.42577	1.44789
125	nan	2.29211	3.07483	nan	1.61379	1.99036	nan	1.63025	2.29518	nan	3.18443	3.78952	nan	1.92991	2.35917	nan	2.33763	2.33997	nan	3.18438	3.72655	nan	1.51505	2.01232	nan	1.32665	1.49576	nan	1.32514	1.73499	nan	1.37332	1.51704	nan	3.06567	3.72767	nan	1.64459	1.89185	nan	3.2859	3.52085	nan	0.939068	1.35673	nan	1.0817	1.41902
130	nan	2.59703	3.09813	nan	2.36743	2.30582	0.451688	1.07761	1.37293	nan	4.25026	4.26774	nan	3.02567	3.26293	nan	2.46132	2.41817	nan	2.67793	2.54394	nan	1.10781	1.33184	nan	2.45114	2.45052	nan	3.04122	3.27182	nan	0.685599	0.683538	nan	3.97953	3.63224	nan	2.01971	2.24494	nan	3.67056	3.77093	0.374844	1.00407	0.978403	0.112292	0.448643	0.775926
135	nan	2.01537	2.34404	nan	2.11675	1.83239	nan	0.612797	0.194543	nan	2.76221	2.44049	nan	2.90489	2.87348	nan	0.611904	0.615474	nan	2.20531	2.0334	nan	0.539901	0.287798	nan	4.77406	4.55175	nan	3.76863	3.79265	1.02687	1.46748	1.38311	4.18231	4.48095	4.11639	nan	1.21948	1.25476	nan	2.0212	2.22869	0.860522	1.37014	1.13427	nan	1.07304	1.12395
140	nan	1.47331	1.74764	nan	2.03536	1.7979	0.913724	1.14239	1.30928	nan	1.10575	0.833704	nan	1.90473	1.71568	nan	1.48619	1.57382	nan	2.16577	2.31167	nan	1.13466	1.16721	nan	5.65557	5.30322	3.36235	3.5946	3.35093	nan	1.602	1.39222	nan	3.59686	3.2726	nan	0.42468	0.526803	nan	0.434375	0.319118	nan	1.77957	1.50362	1.26873	1.53087	1.47797
145	nan	1.16308	1.43005	nan	1.9322	1.90027	nan	1.58977	1.70879	nan	1.19188	1.28288	nan	0.870119	0.978183	nan	2.70881	2.58445	nan	1.37115	1.83665	nan	1.32419	1.56106	4.55712	4.78556	4.63273	nan	2.58945	2.39789	nan	1.0785	1.09964	nan	1.67776	1.79259	nan	0.185527	0.61594	nan	0.84222	0.880171	nan	1.70001	1.82968	nan	1.36822	1.49474
150	nan	0.627219	0.795159	nan	1.67764	1.78385	nan	1.76883	1.64064	nan	1.15123	1.12491	nan	1.11253	1.28715	nan	3.01056	2.68996	nan	0.846236	1.01455	nan	1.02847	1.35187	nan	2.9015	3.04165	nan	1.54253	1.26919	1.08323	0.8584	1.09271	nan	0.610786	0.544192	nan	0.194682	0.564701	nan	1.07638	1.21087	nan	1.68617	1.94216	nan	1.0833	1.39022
155	nan	0.239191	0.146055	1.92719	1.79552	1.82663	nan	1.77242	1.61285	nan	0.528683	0.470023	nan	1.68346	1.66811	nan	2.62272	2.49769	nan	1.33943	1.2254	nan	0.873808	0.916795	nan	1.09885	1.48594	0.493727	0.764799	0.479261	nan	1.13967	1.35725	nan	0.841982	0.932105	nan	0.652746	0.921304	nan	0.974333	1.07096	nan	1.7234	1.93232	nan	1.38772	1.57518
160	nan	0.52527	0.585431	nan	1.57352	1.56814	nan	2.14325	1.85128	nan	0.337785	0.345226	nan	1.46568	1.39401	nan	2.63374	2.55098	nan	1.4603	1.41197	nan	0.687551	0.572768	nan	0.430041	0.465546	nan	0.581816	0.34452	nan	1.04736	1.14212	nan	1.02577	1.13584	nan	0.898485	1.11347	nan	0.718599	0.81142	nan	1.40426	1.58316	nan	1.34686	1.44348
165	nan	0.849969	0.975488	nan	1.30572	1.39979	nan	2.2097	1.96735	nan	0.592415	0.809582	nan	1.10636	1.20117	nan	2.42118	2.46549	nan	1.49846	1.52848	nan	0.60535	0.624221	0.13129	0.423947	0.49018	nan	0.500306	0.348076	nan	0.895177	1.02997	nan	1.13838	1.32428	nan	1.02374	1.23212	nan	0.708493	0.82596	nan	1.09576	1.34506	nan	1.13219	1.34755
170	nan	0.899581	0.980748	nan	0.984369	1.04992	nan	2.27218	2.16748	nan	0.784511	0.96194	nan	0.817966	0.96213	nan	2.3447	2.49342	nan	1.2966	1.33289	nan	0.412641	0.539212	nan	0.401676	0.494658	nan	0.480612	0.474031	nan	0.8783	1.00312	nan	1.01313	1.24356	nan	0.993411	1.14193	nan	0.655768	0.672924	nan	1.08284	1.33329	nan	1.12391	1.4044
175	nan	0.784996	0.778133	nan	0.700343	0.720994	nan	2.20268	2.06398	nan	0.79955	0.888087	nan	0.747779	0.838154	3.17782	2.1207	2.21178	nan	0.937206	0.953907	nan	0.367189	0.408218	nan	0.214909	0.220144	nan	0.690232	0.711779	nan	1.00839	1.06718	nan	0.866801	0.96648	nan	0.840538	0.894657	nan	0.561137	0.549592	nan	1.17526	1.27199	nan	1.25269	1.36721
180	nan	0.675488	0.625915	0.155395	0.559738	0.577833	4.1091	1.93996	1.86116	nan	0.730263	0.776698	nan	0.7545	0.789458	1.98275	1.77644	1.82785	nan	0.654972	0.649735	nan	0.391946	0.289516	nan	0.149314	0.151906	nan	0.729018	0.76273	nan	0.994516	1.04809	nan	0.720851	0.689753	nan	0.675258	0.690014	nan	0.453832	0.460576	nan	1.0305	1.10779	nan	1.16293	1.24037

## Sheet: Fig s14 b
Theta (deg)	Sample 1 Targets	Sample 1 Pred.	Sample 1 Meas.	Sample 2 Targets	Sample 2 Pred.	Sample 2 Meas.	Sample 3 Targets	Sample 3 Pred.	Sample 3 Meas.	Sample 4 Targets	Sample 4 Pred.	Sample 4 Meas.	Sample 5 Targets	Sample 5 Pred.	Sample 5 Meas.	Sample 6 Targets	Sample 6 Pred.	Sample 6 Meas.	Sample 7 Targets	Sample 7 Pred.	Sample 7 Meas.	Sample 8 Targets	Sample 8 Pred.	Sample 8 Meas.	Sample 9 Targets	Sample 9 Pred.	Sample 9 Meas.	Sample 10 Targets	Sample 10 Pred.	Sample 10 Meas.	Sample 11 Targets	Sample 11 Pred.	Sample 11 Meas.	Sample 12 Targets	Sample 12 Pred.	Sample 12 Meas.	Sample 13 Targets	Sample 13 Pred.	Sample 13 Meas.	Sample 14 Targets	Sample 14 Pred.	Sample 14 Meas.	Sample 15 Targets	Sample 15 Pred.	Sample 15 Meas.	Sample 16 Targets	Sample 16 Pred.	Sample 16 Meas.
0	2.03606	0.97144	1.0965	nan	0.466239	0.630047	nan	0.624157	0.612728	nan	1.04928	1.20471	nan	0.247289	0.233888	nan	1.57495	1.60123	nan	0.702609	0.72671	nan	0.353174	0.426265	nan	0.363217	0.511117	nan	0.746515	0.811121	nan	0.378041	0.474689	nan	0.291531	0.201623	nan	0.421865	0.553266	nan	0.93884	1.11911	nan	0.412395	0.572233	nan	1.13256	1.24367
5	nan	1.30962	1.22797	nan	0.369622	0.474336	nan	0.92704	0.809993	3.5687	1.46722	1.46197	nan	0.436178	0.383857	nan	2.11279	1.88806	1.05398	1.04646	0.97899	nan	0.529057	0.511599	nan	0.527572	0.663306	nan	1.04889	1.05197	nan	0.57422	0.553344	nan	0.282879	0.0885801	nan	0.730335	0.659115	nan	1.4026	1.3474	1.10838	0.607407	0.684599	nan	1.60544	1.47613
10	nan	1.42721	1.40212	nan	0.555332	0.649367	nan	1.18089	1.09618	nan	1.74462	1.73369	nan	0.658526	0.729287	nan	2.43713	2.25605	nan	1.2853	1.20722	nan	0.761287	0.866983	nan	1.06756	1.19526	nan	1.32709	1.37357	nan	0.853315	0.889741	0.15148	0.253814	0.26663	nan	1.04453	1.02395	nan	1.90607	1.81783	nan	0.926399	1.02103	nan	2.06223	1.91382
15	nan	1.62044	1.78638	nan	0.87915	0.767451	nan	1.57537	1.59611	nan	2.1502	2.24168	nan	1.10693	1.32459	4.54921	2.8759	2.74428	nan	1.67327	1.64488	nan	1.1931	1.41393	nan	1.87617	1.93696	nan	1.73519	1.84466	nan	1.31459	1.38485	nan	0.393315	0.623056	nan	1.4664	1.52715	3.13549	2.52452	2.51853	nan	1.40741	1.57382	4.09995	2.65354	2.59629
20	nan	1.36201	1.6035	nan	1.0353	0.978696	nan	1.51406	1.6619	nan	2.05705	2.29129	nan	1.36907	1.6478	nan	2.64553	2.71439	nan	1.5973	1.72747	nan	1.34569	1.62254	nan	2.53851	2.70257	nan	1.65336	1.86801	nan	1.422	1.54211	nan	0.372248	0.623173	nan	1.43793	1.68826	3.06877	2.63084	2.78855	nan	1.61119	1.84634	nan	2.67174	2.83904
25	nan	1.32466	1.43566	nan	1.22185	0.977828	nan	1.69669	1.77068	nan	2.22047	2.17363	nan	1.86576	1.98385	nan	2.36451	2.33997	nan	1.76084	1.84485	nan	1.78944	1.85547	nan	3.47227	3.42076	nan	1.77542	1.84148	nan	1.71695	1.65592	nan	0.63818	0.743789	nan	1.4631	1.71097	nan	2.91226	2.86133	nan	2.00952	2.05571	nan	2.83309	2.89943
30	nan	1.17298	1.31264	nan	1.08319	0.913253	nan	1.62471	1.86563	nan	1.88545	1.87133	nan	1.79707	2.05907	nan	0.97802	1.16731	nan	1.38343	1.61952	nan	2.06075	2.15589	3.75674	3.78611	4.00742	nan	1.4198	1.64622	nan	1.8013	1.67189	nan	1.05534	1.19365	nan	0.906577	1.28374	2.97512	2.1597	2.38608	nan	2.30631	2.36445	nan	1.91362	2.41489
35	nan	1.5607	1.758	nan	0.946086	0.681909	2.46562	2.13015	2.2257	nan	1.91137	1.78666	nan	1.69265	1.79808	nan	0.732412	0.464412	nan	1.28951	1.35073	nan	2.53353	2.58527	nan	3.91272	3.78629	1.93126	1.8542	1.91556	nan	2.21718	1.95729	nan	1.66774	1.66018	nan	0.563547	0.693999	nan	1.40911	1.4438	nan	2.73778	2.72808	nan	1.02288	1.49091
40	2.39189	1.88346	2.26183	nan	1.1669	0.781971	nan	2.73783	2.75125	nan	1.72567	1.94655	nan	1.50532	1.60946	nan	1.75592	2.11407	nan	1.49944	1.59383	nan	3.03703	3.06471	nan	2.94061	2.90666	nan	2.66345	2.60086	nan	2.88149	2.91573	nan	2.10868	2.07291	nan	0.918311	1.03712	nan	1.17653	1.26962	3.27046	2.97413	3.18937	nan	0.632985	0.664056
45	nan	1.71263	1.96596	nan	1.58011	1.24714	nan	2.34726	2.40433	nan	1.32781	1.39117	nan	1.95467	1.82525	nan	2.46245	2.74431	nan	2.08894	2.08698	nan	2.89062	2.82188	nan	1.66374	1.58003	nan	2.45142	2.46034	3.7387	3.46775	3.58082	nan	2.21229	2.10563	nan	1.34145	1.40795	nan	1.6848	1.89575	nan	2.80066	2.94154	nan	0.975072	0.889199
50	nan	1.59221	1.37275	nan	1.80759	1.58961	nan	1.50752	1.4968	nan	0.661094	0.440814	nan	2.72106	2.34271	nan	1.51693	1.6681	nan	1.91837	1.89313	2.54793	2.04238	1.90535	nan	2.00279	1.77485	nan	1.26712	1.38752	nan	3.22204	3.37906	nan	2.20259	1.95952	nan	0.853204	0.75102	nan	1.65963	1.72221	nan	2.35461	2.14688	nan	0.904791	0.996876
55	nan	2.24364	2.32624	nan	2.08584	2.2885	nan	2.51171	2.69693	nan	1.18296	1.70356	nan	3.52783	3.39976	nan	1.23819	1.31372	nan	1.21952	1.58542	nan	1.85676	2.00069	nan	2.54807	2.18256	0.625253	1.58565	2.14098	nan	2.78231	2.93793	nan	1.95926	2.04799	nan	0.446078	0.74233	nan	1.45719	1.69293	nan	2.33992	2.17521	nan	1.27145	1.66157
60	nan	2.43409	2.75216	nan	3.16729	3.62623	nan	3.14174	3.5248	nan	1.39258	2.04186	nan	4.01059	4.20003	nan	2.50112	2.74385	1.74079	2.02999	2.32881	nan	2.07974	2.1734	nan	2.01459	1.82624	nan	2.19676	2.74027	1.9357	2.43713	2.49908	nan	2.055	2.13986	nan	0.864872	1.14024	nan	1.88838	2.39915	nan	2.35316	2.44073	nan	1.78079	2.11366
65	nan	1.76316	1.86237	nan	4.62714	4.48366	nan	1.98338	2.31124	nan	1.46643	1.29148	nan	3.45222	3.29223	nan	2.21305	2.23691	nan	2.29319	1.99772	nan	2.28715	1.79373	nan	2.29464	1.91762	nan	0.989898	1.04916	nan	1.57803	1.22947	2.66054	2.68765	2.49728	nan	0.533031	0.212212	2.64344	1.75964	2.04784	nan	1.80446	1.86479	nan	2.04309	1.98337
70	nan	1.30705	1.50885	nan	5.42413	5.38544	nan	0.25277	0.734204	nan	1.98939	2.06534	nan	1.73465	1.77717	nan	0.59848	0.970746	nan	0.754668	0.879716	nan	3.17526	3.0623	nan	1.83415	1.70316	nan	1.82821	2.01102	nan	2.01353	1.92843	nan	2.95775	2.82837	nan	1.76129	1.88036	nan	1.06783	1.66377	nan	1.30147	1.47448	nan	2.26851	2.7001
75	nan	1.86391	2.04806	8.38555	7.67376	7.73561	1.53196	1.98122	1.89574	nan	2.48837	2.8269	nan	3.37724	3.33893	nan	2.07025	2.13295	nan	2.46669	2.68424	nan	3.61154	3.6774	nan	1.82705	1.68054	nan	3.74582	4.04203	nan	2.91663	2.79963	nan	3.41835	3.03512	nan	2.9819	3.16605	nan	1.74716	2.07911	nan	1.91763	1.78312	nan	2.86619	3.32794
80	2.71246	2.53324	2.62594	nan	7.33956	7.60601	4.13247	3.50448	3.34008	nan	2.44155	2.45931	nan	3.61466	3.65864	nan	2.71548	2.8985	nan	3.71234	3.76872	3.23841	2.36805	2.80052	nan	2.25729	2.06624	nan	3.8484	4.1739	nan	2.5757	2.32385	nan	2.88968	2.62807	nan	4.1737	4.37826	nan	1.66639	2.18273	nan	1.97632	1.85806	nan	2.50771	3.20218
85	nan	3.18709	2.69198	nan	3.03763	3.43765	nan	4.38249	3.99594	nan	1.48204	1.42197	nan	3.53395	3.54202	nan	2.67913	2.6514	nan	4.73367	4.31082	nan	1.69789	2.0035	nan	2.51824	2.31928	nan	2.73029	2.64423	nan	2.63708	2.45462	nan	2.33062	2.15304	nan	3.17498	3.25778	nan	1.83419	1.91778	nan	2.27263	2.04858	nan	2.28191	2.4572
90	nan	2.4634	1.81695	nan	4.39491	4.09369	nan	3.71418	3.46892	nan	0.536434	0.434233	nan	3.46477	3.70503	nan	2.2098	1.94856	nan	4.10055	4.23244	0.740279	1.28036	1.25429	nan	2.22787	1.80135	nan	1.72072	1.95369	nan	1.75887	1.9495	nan	1.4998	1.36765	nan	1.69381	1.87117	nan	2.12831	2.14606	nan	1.35402	1.45691	nan	1.78196	1.24278
95	nan	2.96706	3.37091	nan	5.49468	5.32758	nan	4.18981	4.22795	nan	2.11699	2.34167	nan	3.34129	3.61227	nan	2.51954	2.81658	nan	4.42805	4.92397	nan	0.77669	0.757996	nan	1.67865	1.74285	nan	3.63798	4.36878	nan	1.92096	2.26384	nan	2.76096	2.76246	nan	4.31601	4.99933	nan	3.55566	3.74144	nan	1.89845	2.11849	2.56731	1.55195	1.76919
100	nan	3.24991	3.69136	nan	4.31707	4.28922	nan	3.62176	3.86742	0.859535	2.64172	2.90527	3.51203	3.59117	3.8605	nan	2.62122	2.7549	4.7279	5.3047	5.56822	nan	1.21372	1.44034	nan	2.0273	2.86543	nan	4.34142	4.57901	nan	2.37833	2.54115	nan	3.82949	4.24	nan	3.10681	3.45896	nan	3.16462	3.06617	nan	2.71082	2.58593	0.264421	1.22462	1.44039
105	nan	1.24664	1.35158	nan	2.92603	2.77622	nan	1.7875	2.1727	nan	1.60729	1.83556	nan	3.60509	3.76536	nan	1.7753	1.74897	nan	3.96668	4.04919	nan	1.50139	1.59451	nan	2.32733	2.81937	nan	2.60045	2.48879	nan	1.39059	1.63311	nan	2.4431	2.78195	nan	1.93419	1.73328	nan	0.855226	0.586288	nan	1.92013	2.01592	nan	0.292706	0.180107
110	nan	2.10996	1.96917	nan	2.41181	2.10376	nan	2.60598	2.71955	nan	0.580029	0.0949355	nan	3.58918	3.52066	2.215	1.93109	1.41888	nan	2.81007	2.71802	nan	1.71152	1.67486	nan	3.02987	2.84062	nan	0.30031	0.396571	nan	0.529684	0.657917	nan	1.35502	1.5335	nan	4.05974	3.87309	nan	1.61408	1.73726	nan	2.14376	2.09616	nan	1.621	1.49592
115	nan	3.8419	3.76263	nan	4.18931	4.40713	nan	3.55286	3.89116	0.729427	1.85552	1.4182	nan	3.65719	3.65833	nan	2.19043	1.78824	nan	3.69358	3.8962	nan	1.79238	1.98661	nan	3.69808	3.54324	nan	1.56881	1.83083	nan	0.436261	0.102532	nan	2.63537	2.65774	nan	3.82288	3.71124	nan	2.86095	2.98325	1.79661	1.94185	2.09322	nan	2.68959	2.60501
120	nan	4.11818	3.6492	nan	4.43093	4.63481	nan	4.00204	4.27892	nan	2.54864	2.14557	nan	3.5456	3.36448	nan	2.42958	2.01849	nan	3.73983	3.9568	nan	1.96486	2.11541	nan	3.56394	3.60394	nan	2.11588	2.31847	nan	1.35424	1.39334	nan	3.32499	3.17026	nan	2.72782	2.41885	nan	3.68055	3.62862	nan	1.59682	1.51889	nan	3.64313	3.37024
125	nan	3.46102	3.30722	nan	4.58419	4.76358	nan	3.84925	4.35176	nan	2.75482	2.60237	nan	2.99009	3.09831	nan	2.76346	2.64196	nan	3.39958	3.74247	nan	1.87895	2.15837	nan	2.43509	2.89137	nan	2.7525	2.9845	nan	3.29271	3.47668	nan	2.81213	2.9926	nan	2.09506	2.18475	nan	4.21501	4.16646	nan	1.91962	1.54781	nan	4.18754	4.04422
130	nan	3.09018	3.35033	nan	4.90403	5.02188	nan	3.38347	4.17556	3.5966	2.64057	2.71666	nan	3.06063	3.3707	nan	2.9756	3.16922	nan	3.60514	4.0891	1.10901	1.66815	2.16219	nan	1.26619	2.03992	nan	3.47887	3.67737	nan	4.4936	4.84555	nan	3.18794	3.59545	nan	1.88684	2.28379	nan	3.79896	3.87169	nan	2.49701	2.18639	nan	3.86554	3.86376
135	nan	2.77509	3.33579	nan	4.71412	4.92187	nan	2.91047	3.6726	nan	2.67459	2.50138	nan	2.85792	3.16948	nan	2.89987	3.34231	nan	3.79166	4.1919	nan	1.63279	2.07796	nan	1.37559	1.74654	nan	3.75439	3.89653	nan	4.53231	4.82438	nan	3.6899	4.27997	nan	1.50315	1.75809	nan	2.74225	2.93956	nan	2.96197	2.88969	nan	2.92037	2.94475
140	nan	2.70616	2.90024	nan	4.2154	4.22368	nan	2.54286	2.77521	nan	2.80861	2.38895	nan	1.90362	1.97293	nan	2.77763	2.87405	nan	3.53182	3.60384	nan	1.5776	1.6368	nan	1.77017	1.8233	nan	3.48331	3.39509	nan	3.61912	3.45732	nan	3.31936	3.65435	1.6251	1.81544	1.93759	nan	2.10922	2.25201	nan	3.13549	3.18924	nan	1.98243	1.78926
145	nan	2.68401	2.51663	nan	3.42747	3.29654	nan	2.11489	2.21936	nan	3.01826	2.84641	nan	0.991664	0.937634	nan	2.50397	2.50166	nan	2.8687	2.94698	nan	1.33814	1.09553	nan	1.87164	1.7571	nan	3.1289	3.13306	nan	2.66773	2.43866	nan	2.86255	3.14934	nan	2.70778	2.75771	nan	2.41556	2.54858	nan	3.27465	3.28302	nan	1.44906	1.34814
150	nan	2.47926	2.17909	nan	2.13421	2.11205	nan	1.99785	2.03418	nan	3.07698	3.19553	nan	1.16716	1.20751	nan	2.09984	2.11075	nan	2.2956	2.27693	1.80821	1.18283	0.947951	nan	1.35352	1.3742	nan	2.98221	3.12219	nan	2.33158	2.22807	3.51155	3.21881	3.30452	3.22754	3.08942	3.01443	nan	2.96542	2.69668	nan	3.39143	3.16588	nan	1.13081	1.12574
155	nan	2.32562	1.84031	nan	0.919856	0.942098	nan	2.01281	1.7782	3.40368	2.79703	2.81016	nan	1.34927	1.35182	nan	1.66824	1.61851	nan	1.66593	1.6112	nan	1.26393	1.01103	nan	0.61786	0.789585	3.60637	2.96381	2.93249	nan	2.18831	2.16567	nan	3.19393	3.05672	nan	3.02323	2.59568	nan	2.75539	2.31081	3.49081	3.15989	2.64572	nan	0.701519	0.69345
160	3.29732	1.99852	1.76124	nan	0.486071	0.350043	nan	1.82129	1.67558	nan	2.24343	2.43753	nan	1.01093	1.22767	nan	1.3425	1.37175	nan	1.09927	1.33896	nan	1.26451	1.13443	nan	0.291537	0.566251	nan	2.87259	2.89067	nan	2.10354	2.24345	nan	2.56155	2.66399	nan	2.56813	2.21241	nan	2.20578	1.92065	nan	2.68599	2.2939	nan	0.516762	0.483814
165	0.41471	1.63903	1.4176	nan	0.473298	0.320206	nan	1.59135	1.34226	nan	1.70111	1.72234	nan	0.604196	0.721843	nan	1.04241	1.08601	nan	0.743889	0.887348	nan	1.16458	0.956186	nan	0.309188	0.758172	nan	2.53874	2.48905	nan	1.9194	1.9824	nan	1.82849	1.76746	nan	2.03793	1.58093	nan	1.68957	1.30293	1.52623	2.14615	1.67677	nan	0.51445	0.419499
170	nan	0.926639	0.870301	nan	0.710081	0.538813	1.97119	1.00504	1.01461	nan	0.838901	1.04778	nan	0.331802	0.125375	nan	0.878079	1.06553	nan	0.473918	0.549579	nan	0.720315	0.573567	nan	0.532449	0.987383	3.18211	1.98722	2.15156	nan	1.56158	1.7911	nan	0.79829	0.962888	nan	1.08074	0.913601	nan	0.824566	0.803652	nan	1.2102	0.969454	0.0335187	0.650541	0.661386
175	nan	0.548762	0.676537	nan	0.673572	0.500625	nan	0.954791	1.02226	nan	0.712212	0.855375	nan	0.352602	0.231693	nan	0.873971	0.9172	nan	0.630296	0.680398	nan	0.686826	0.666443	nan	0.495348	0.791769	nan	2.11973	1.9181	nan	1.73944	1.76205	nan	0.640213	0.691391	nan	0.771729	0.715188	1.8966	0.812921	0.811893	nan	0.762105	0.615293	nan	0.737781	0.677951
180	nan	0.395018	0.335239	nan	0.771212	0.697207	nan	0.796242	0.826742	nan	0.58947	0.572851	nan	0.592747	0.498448	1.65741	0.779245	0.86534	nan	0.783331	0.722909	nan	0.656058	0.432505	nan	0.544502	0.840186	nan	1.8155	1.65776	2.19269	1.56771	1.54418	nan	0.514276	0.509177	nan	0.65369	0.652162	nan	0.799014	0.68161	nan	0.458164	0.281821	nan	0.743091	0.739114

## Sheet: Fig s15 b
Theta (deg)	Sample 1 Targets	Sample 1 Pred.	Sample 1 Meas.	Sample 2 Targets	Sample 2 Pred.	Sample 2 Meas.	Sample 3 Targets	Sample 3 Pred.	Sample 3 Meas.	Sample 4 Targets	Sample 4 Pred.	Sample 4 Meas.	Sample 5 Targets	Sample 5 Pred.	Sample 5 Meas.	Sample 6 Targets	Sample 6 Pred.	Sample 6 Meas.	Sample 7 Targets	Sample 7 Pred.	Sample 7 Meas.	Sample 8 Targets	Sample 8 Pred.	Sample 8 Meas.	Sample 9 Targets	Sample 9 Pred.	Sample 9 Meas.	Sample 10 Targets	Sample 10 Pred.	Sample 10 Meas.	Sample 11 Targets	Sample 11 Pred.	Sample 11 Meas.	Sample 12 Targets	Sample 12 Pred.	Sample 12 Meas.	Sample 13 Targets	Sample 13 Pred.	Sample 13 Meas.	Sample 14 Targets	Sample 14 Pred.	Sample 14 Meas.	Sample 15 Targets	Sample 15 Pred.	Sample 15 Meas.	Sample 16 Targets	Sample 16 Pred.	Sample 16 Meas.
0	nan	0.700209	0.876981	nan	1.83351	1.15569	nan	1.07106	0.934557	nan	0.946765	0.975563	nan	1.13477	1.16104	nan	1.63388	1.47429	3.44117	1.69468	1.95299	nan	1.06057	1.21917	nan	1.25269	1.0894	nan	1.73802	1.33939	nan	0.455298	0.596336	nan	0.231653	0.591029	nan	1.29228	1.24726	0.509254	0.606408	0.728495	nan	0.942513	1.35721	nan	1.28327	1.21834
5	nan	0.611639	0.885265	nan	1.53248	1.1453	nan	1.24129	1.21071	nan	0.875154	0.936235	nan	0.810899	0.888471	nan	1.35935	1.28612	nan	2.00708	2.18192	nan	1.09735	1.15193	nan	1.35671	1.3599	1.13057	1.93253	1.73287	nan	0.46663	0.566366	nan	0.287327	0.379688	nan	1.41902	1.70742	nan	0.67144	0.690308	nan	1.25067	1.39954	nan	1.58217	1.22559
10	nan	0.548225	0.671196	nan	1.35463	1.29339	nan	1.30946	1.19329	0.208319	1.09822	1.14212	nan	0.81574	0.779786	nan	1.37514	1.53077	nan	2.26429	2.29722	nan	1.13172	1.18113	nan	1.17352	1.16413	nan	1.86886	1.57947	nan	0.620663	0.765613	nan	0.448167	0.324735	nan	1.6867	1.95523	nan	0.857007	0.64958	nan	1.52356	1.51997	nan	1.88756	1.87201
15	nan	0.779731	1.00317	nan	1.16278	1.29165	nan	1.56722	1.54754	nan	1.5574	1.47798	nan	0.653804	0.672417	nan	1.42019	1.55203	nan	2.33343	2.1894	nan	1.08915	0.936558	0.0787749	1.03574	1.15967	nan	1.80264	1.83487	nan	0.7698	0.735123	nan	0.444073	0.134938	nan	2.21287	2.48905	nan	0.872812	0.411127	nan	1.86297	1.69682	nan	2.30959	2.37639
20	nan	1.13877	1.32938	nan	1.1454	1.1019	nan	1.81906	1.82045	nan	2.32433	2.14996	nan	0.635069	0.727276	nan	1.60568	1.71067	nan	2.15873	2.15791	nan	1.06442	0.887142	nan	0.896789	0.931761	nan	1.52585	1.654	nan	0.918979	0.775178	nan	0.557865	0.409741	nan	2.85155	2.85281	0.986348	0.935383	0.615255	nan	2.02982	1.78674	nan	2.63214	2.86827
25	nan	1.93337	1.92596	nan	1.35656	1.27705	nan	2.03558	1.93627	4.10719	3.06276	2.90578	nan	0.573084	0.323045	nan	1.68007	1.89073	nan	1.901	1.93326	nan	1.17489	1.08222	nan	1.22188	0.850595	nan	1.24174	1.54285	nan	0.878059	0.687683	nan	0.571632	0.645709	3.3933	3.32163	3.19232	nan	1.21837	1.15533	nan	2.15484	2.09838	nan	3.1966	3.48792
30	0.179994	2.77186	2.60973	nan	1.895	1.80644	nan	2.0911	1.97259	nan	3.51032	3.36495	0.373452	0.859767	0.172925	nan	1.83393	1.87983	nan	1.65393	1.72786	nan	1.89938	1.80302	nan	1.78422	1.41471	nan	1.05979	1.1666	nan	0.622036	0.293769	0.695695	0.619093	0.746561	nan	3.25353	3.19129	nan	1.70323	1.56418	nan	2.06731	2.07761	4.73073	3.53906	3.7418
35	4.00467	2.97342	2.8183	nan	2.46181	2.1606	2.1997	2.05393	1.98468	nan	3.61428	3.88419	nan	1.31301	0.805295	nan	1.84892	1.82051	nan	1.23838	1.33288	nan	2.76292	2.83822	nan	2.08039	1.86167	nan	1.30199	1.2182	nan	0.683227	0.525531	nan	0.737924	0.940308	nan	2.44992	2.77876	nan	2.07115	2.08591	nan	1.63771	1.79293	nan	3.50676	3.69176
40	nan	3.03883	2.92495	nan	2.59195	2.50486	nan	2.14703	1.94166	nan	3.1848	3.59542	0.427179	1.42546	0.981962	nan	1.55727	1.52658	nan	0.87849	1.07273	nan	3.14291	3.35569	nan	2.05203	1.90475	nan	2.07029	1.63472	nan	1.59011	1.38584	nan	0.806237	0.89326	nan	1.92147	2.01235	nan	2.38404	2.31552	nan	0.971	1.32498	nan	2.57251	3.17269
45	nan	3.84576	3.98368	nan	1.75779	1.79479	nan	1.91726	1.98526	nan	3.05866	3.51597	nan	0.707202	0.535643	nan	1.31686	1.02435	nan	0.74936	0.939606	nan	2.8431	2.86562	nan	1.29249	1.54087	nan	2.38071	1.86285	nan	2.17978	1.93484	nan	0.630399	0.657999	nan	1.79613	1.54261	nan	2.08294	2.17031	nan	0.568084	0.974742	nan	1.23927	1.52464
50	nan	5.38107	5.71302	nan	0.595363	0.770453	nan	1.86323	1.69762	nan	3.72896	4.29572	nan	0.995152	0.875592	nan	0.872046	0.52911	nan	1.13554	1.00915	nan	2.25197	2.01437	nan	0.331495	0.235503	nan	1.82823	1.61022	nan	1.86174	1.91454	nan	1.46402	1.61311	nan	1.1554	0.993232	nan	2.0219	2.58767	nan	0.84166	1.22598	nan	1.18921	1.08731
55	nan	5.45758	6.21759	nan	1.9239	1.52494	nan	2.01507	1.97817	nan	3.12499	3.84209	nan	1.50067	1.63123	nan	0.356926	0.393207	nan	1.29639	0.852646	nan	2.61886	2.34583	nan	1.92863	1.32367	nan	1.89719	1.96184	nan	2.55	2.2569	nan	2.34011	2.52343	nan	0.714924	0.482377	nan	2.33174	2.95385	nan	1.17585	1.49317	nan	1.6273	1.79837
60	nan	3.59691	3.94497	nan	3.60749	3.49538	nan	2.50932	2.61837	nan	0.926045	1.55887	nan	0.983797	1.29492	nan	0.228593	0.814173	1.26453	0.950961	0.608005	nan	2.82078	2.57444	nan	2.87551	2.57105	nan	2.60058	2.726	nan	3.64119	3.37375	nan	1.92851	1.9899	nan	2.2069	2.12202	3.3053	1.92068	1.89266	nan	1.08046	1.095	nan	1.26779	1.37292
65	nan	1.98339	1.91882	nan	4.48727	4.39158	nan	1.80601	2.08961	nan	1.84869	1.71179	nan	0.522385	0.487636	nan	0.787641	0.466025	nan	1.1082	1.29779	nan	1.65232	1.56194	2.0501	2.31783	2.45817	nan	2.04512	2.58831	nan	3.31181	3.28337	nan	0.482828	0.176986	nan	3.22388	3.28352	nan	1.52154	1.23329	nan	1.14852	0.55215	nan	2.55297	2.49638
70	nan	2.8498	2.83596	nan	3.92351	3.7192	nan	0.463729	0.513779	nan	2.69414	2.72718	nan	1.82438	2.03437	nan	1.72792	1.49011	nan	2.47413	2.0197	nan	1.63699	1.64292	nan	2.69592	2.31809	nan	1.77004	1.69729	nan	4.07613	3.98789	2.3462	1.97876	2.47269	nan	3.42506	3.47781	nan	2.43544	2.62134	0.7887	1.19886	1.42836	nan	2.63614	2.09866
75	nan	1.78857	1.71533	nan	2.06866	2.34169	nan	1.07924	0.900954	nan	1.98234	2.32287	nan	2.0675	2.41014	nan	2.69478	2.75355	nan	3.46618	3.23496	nan	1.69479	1.9347	nan	1.975	1.84934	nan	2.82237	2.21037	nan	4.98013	4.8968	nan	2.73389	2.93727	nan	2.25709	2.14919	nan	1.67018	1.62498	1.30511	1.22387	1.74738	nan	1.44782	1.13835
80	nan	2.08526	1.95187	nan	2.11901	2.41472	nan	1.83201	1.75817	nan	1.86322	2.04627	nan	1.89321	1.71872	nan	3.31109	3.31726	nan	2.82816	3.0136	1.64847	1.60139	1.69169	nan	1.20167	0.727816	nan	3.96615	3.59204	nan	2.40264	2.14686	nan	1.95644	2.3132	nan	2.19743	1.82355	nan	0.864437	1.50771	nan	1.41467	1.77289	nan	3.45041	3.703
85	nan	3.11611	3.36447	nan	3.01286	3.13771	nan	2.15966	2.32444	nan	2.62217	2.43403	nan	4.13043	3.81572	nan	3.42829	3.24013	nan	1.62368	1.31173	nan	2.01784	2.03979	nan	3.45325	3.04568	nan	4.02607	4.00114	nan	2.76752	2.97201	nan	2.82343	3.15383	nan	3.20639	3.24666	nan	3.63085	3.99016	nan	1.51231	1.68191	nan	2.50244	2.6344
90	nan	3.49212	3.51361	nan	3.68798	3.61885	nan	1.7487	1.84699	nan	3.66337	3.30502	nan	4.62158	4.60529	nan	2.83188	2.84596	nan	3.30028	2.92226	nan	1.94267	2.16478	nan	3.88996	3.63576	nan	2.29401	2.57391	nan	3.40936	3.67467	nan	2.09777	2.0961	nan	2.97688	3.20513	nan	3.29952	3.62027	nan	2.02791	1.62347	nan	0.815822	0.519334
95	nan	2.16762	2.45208	nan	4.05477	3.81556	nan	0.721587	0.128555	nan	3.31594	3.13197	nan	2.74174	2.72577	nan	3.36091	3.66	nan	3.6309	3.87128	nan	2.00683	1.68272	nan	2.02975	1.86495	nan	2.0661	2.23543	nan	1.04755	1.21438	nan	1.10817	1.04792	nan	2.05961	2.46167	nan	2.26941	2.45463	nan	2.66268	2.71294	nan	2.42598	2.57677
100	nan	1.90892	1.80067	nan	3.63521	3.53904	nan	2.18096	1.91941	nan	2.23683	2.61869	nan	3.10562	3.1691	nan	3.29012	3.72091	nan	3.08837	3.55317	nan	1.54205	1.03738	nan	2.46608	2.47776	nan	2.76499	3.03239	nan	5.39158	5.13255	nan	2.85152	3.20161	nan	1.82112	2.39364	nan	2.66803	2.60372	nan	3.82736	4.21067	nan	2.8699	3.27096
105	nan	3.6303	3.41642	nan	2.52082	2.79838	nan	2.92882	2.57567	nan	2.8993	3.20242	nan	4.6123	4.65478	nan	2.3427	2.91226	nan	2.87981	3.25264	nan	1.4577	1.17205	nan	4.13988	3.62119	nan	2.9039	2.92325	7.23453	7.39985	7.05581	nan	2.98288	2.97692	3.23128	2.88817	2.96806	nan	1.96862	1.97908	nan	4.44276	4.82814	nan	3.56729	3.47694
110	nan	4.53423	4.24258	nan	1.84594	2.03986	nan	2.79463	2.75673	nan	3.54431	3.52743	nan	4.38486	4.4818	nan	2.55578	2.68601	nan	3.13345	3.13114	nan	1.82843	1.76087	nan	3.95794	3.57928	nan	3.7721	3.45299	nan	5.77872	5.72575	nan	1.94032	2.07165	nan	4.05198	3.86337	nan	2.92041	2.93478	nan	4.30148	4.60919	nan	4.25719	4.11726
115	nan	4.54111	4.26642	nan	1.26003	1.54858	nan	3.34197	3.41513	nan	3.99802	3.62184	nan	4.00187	3.69258	nan	3.04234	2.7687	nan	2.64695	2.63125	nan	2.2976	2.19425	nan	3.13742	2.99912	nan	4.55673	4.60392	nan	2.15018	2.31012	2.75486	3.14662	2.94184	nan	4.24161	4.05619	nan	5.16263	5.28493	nan	3.98451	4.2103	nan	4.69552	4.38708
120	nan	4.25978	4.51318	2.40088	1.09032	1.34873	nan	3.55414	3.57826	3.74676	3.66189	3.61817	nan	3.35299	3.25007	nan	3.13422	2.94078	nan	1.52941	1.57748	nan	2.42896	2.60517	nan	2.71198	2.7383	nan	3.93564	4.29516	nan	3.13837	3.05142	nan	3.52097	3.354	nan	3.46751	3.32643	nan	5.96899	5.96817	nan	3.00841	3.27976	4.87271	4.18551	3.73632
125	nan	4.12784	4.11688	nan	2.80797	2.42036	nan	3.2551	3.16901	nan	3.49933	3.36379	nan	3.34295	3.25768	nan	3.26594	3.52325	nan	1.01864	1.03668	nan	2.9848	3.06494	nan	2.83973	2.87729	nan	2.12946	2.44722	nan	4.9816	5.00984	nan	2.803	2.95675	nan	2.84186	2.7022	nan	5.16637	5.32054	nan	2.13797	2.04593	nan	3.31869	3.52542
130	nan	3.27617	3.23434	nan	4.78906	4.93349	nan	3.30294	3.20677	nan	3.5114	3.30669	nan	3.03864	3.16751	nan	3.48529	3.73608	nan	1.51894	1.42011	nan	3.81636	3.53887	3.60885	3.04684	3.15	nan	0.826025	0.718945	nan	4.90685	4.55926	nan	2.72895	2.96752	nan	2.20446	2.37433	nan	3.91263	3.73925	nan	1.92161	1.521	nan	3.08248	3.36624
135	nan	2.29902	2.35458	5.50046	5.45544	5.9962	nan	3.53294	3.37785	nan	3.31564	3.25799	nan	2.44403	2.51392	nan	3.21181	3.4525	nan	1.75954	1.88893	nan	4.1519	4.2767	nan	3.15583	2.9816	nan	0.888786	0.796527	nan	4.07568	3.95343	nan	2.86069	2.95738	nan	1.63709	1.79804	nan	2.73283	2.74978	nan	2.33946	1.76495	nan	3.30221	3.18341
140	nan	1.75565	1.63568	nan	4.25441	5.00955	nan	3.49258	3.65722	nan	3.34972	3.58951	nan	1.96547	1.97513	3.56526	3.08973	2.97848	nan	1.82707	1.69717	nan	4.1227	4.47187	nan	3.04682	2.8394	nan	1.70443	1.45559	nan	3.73344	3.75994	2.68179	2.55803	2.90374	nan	1.21712	1.19281	nan	1.96917	1.94601	nan	2.45689	2.0057	nan	3.25037	3.28173
145	nan	1.71651	1.6092	nan	2.28054	2.55146	nan	3.29692	3.5544	nan	3.41053	3.55098	nan	2.42393	2.14668	3.02121	2.89794	2.40873	nan	2.18615	2.32076	nan	4.1144	4.07026	nan	2.96756	2.83374	nan	2.20119	1.63751	nan	3.65022	3.64955	nan	2.03641	2.49025	nan	1.33156	1.15906	nan	1.5013	1.3072	nan	2.07449	1.81104	nan	2.75502	2.85443
150	nan	2.07745	2.12252	nan	1.09938	0.244719	nan	3.00387	3.12574	3.77506	3.19329	3.54262	nan	3.0932	2.90215	nan	2.85667	2.4748	3.3484	2.85313	3.49138	nan	3.67945	3.71537	nan	2.65774	2.43807	nan	2.39751	1.92533	nan	3.14111	3.31315	nan	1.74867	1.99997	0.861512	1.4135	1.24748	nan	2.15263	2.1908	nan	1.33843	1.45862	nan	2.64932	2.51455
155	nan	2.31052	2.36341	nan	1.32695	1.36491	nan	2.52922	2.78263	nan	2.75752	3.00579	nan	3.61538	3.33227	nan	2.66251	2.55481	nan	3.39923	3.80153	nan	3.00253	3.04341	1.69106	2.18638	2.07389	nan	2.89394	2.53698	nan	2.22677	2.48896	nan	1.43866	1.40643	1.51665	1.21627	1.03584	nan	3.06464	2.71574	nan	0.637346	0.565998	nan	2.60326	2.46342
160	1.63094	2.42746	2.35199	nan	1.48067	1.56738	nan	2.10464	2.14298	nan	2.39919	2.39968	nan	3.69546	3.35682	nan	2.30335	2.43968	nan	3.65537	3.76208	nan	2.45947	2.42082	3.23003	1.95617	2.35807	4.32394	3.50394	3.53507	nan	1.4733	1.69555	nan	1.11493	1.02828	nan	0.831011	0.387207	nan	3.12534	2.81203	nan	0.298336	0.351359	nan	2.55306	2.2809
165	nan	2.45091	2.47149	nan	1.23663	1.44225	nan	1.66048	1.56283	nan	2.03037	1.96034	nan	3.39297	3.28074	nan	1.90201	1.99193	nan	3.16267	3.09023	nan	2.03121	1.88824	nan	1.87309	2.27931	nan	3.54611	3.82093	nan	1.0321	1.08524	nan	0.778179	0.595261	nan	0.510338	0.0434278	nan	2.79566	2.33838	nan	0.324681	0.251424	nan	2.16706	1.81403
170	nan	2.19474	2.00263	nan	0.974297	1.15216	nan	1.18136	1.14587	nan	1.7055	1.52459	nan	2.8122	2.72612	nan	1.71507	1.80245	nan	2.25415	2.29659	nan	1.57268	1.68219	nan	1.80595	2.23159	nan	3.29848	3.62237	nan	0.928094	1.12017	0.160389	0.658679	0.548351	nan	0.313556	0.504443	nan	2.48546	1.97059	nan	0.366234	0.284383	nan	1.62054	1.26808
175	2.31689	1.97832	1.77782	nan	0.650885	0.660381	nan	0.864599	1.04735	nan	1.49887	1.33078	2.97463	2.37666	2.32586	nan	1.45008	1.2834	nan	1.62382	1.49575	nan	1.27482	1.32009	nan	1.77025	2.11239	4.21646	2.86198	3.2687	nan	1.10738	1.16413	nan	0.680957	0.794242	nan	0.219136	0.602065	3.44793	2.20835	1.99218	nan	0.428317	0.355811	nan	1.2578	1.18146
180	nan	1.75402	1.90753	nan	0.557909	0.595762	nan	0.706468	0.888519	nan	1.3737	1.25498	nan	2.06246	2.26108	nan	1.41364	1.114	3.94924	1.24251	1.2505	nan	1.18233	1.27812	nan	1.60354	1.77028	nan	2.36272	2.69278	nan	1.34383	1.27063	nan	0.580948	0.59446	nan	0.290125	0.665874	nan	1.89015	1.57712	nan	0.420349	0.4884	nan	0.875027	0.877098

## Sheet: Fig s16 b
Theta (deg)	Sample 1 Targets	Sample 1 Pred.	Sample 1 Meas.	Sample 2 Targets	Sample 2 Pred.	Sample 2 Meas.	Sample 3 Targets	Sample 3 Pred.	Sample 3 Meas.	Sample 4 Targets	Sample 4 Pred.	Sample 4 Meas.	Sample 5 Targets	Sample 5 Pred.	Sample 5 Meas.	Sample 6 Targets	Sample 6 Pred.	Sample 6 Meas.	Sample 7 Targets	Sample 7 Pred.	Sample 7 Meas.	Sample 8 Targets	Sample 8 Pred.	Sample 8 Meas.	Sample 9 Targets	Sample 9 Pred.	Sample 9 Meas.	Sample 10 Targets	Sample 10 Pred.	Sample 10 Meas.	Sample 11 Targets	Sample 11 Pred.	Sample 11 Meas.	Sample 12 Targets	Sample 12 Pred.	Sample 12 Meas.	Sample 13 Targets	Sample 13 Pred.	Sample 13 Meas.	Sample 14 Targets	Sample 14 Pred.	Sample 14 Meas.	Sample 15 Targets	Sample 15 Pred.	Sample 15 Meas.	Sample 16 Targets	Sample 16 Pred.	Sample 16 Meas.
0	2.63583	1.46548	1.67275	nan	0.445986	0.622679	nan	0.506379	0.760179	nan	1.82172	1.83664	nan	2.20544	2.30619	nan	1.1221	0.955034	nan	0.972194	0.966311	nan	1.1475	1.18597	nan	1.37832	1.4174	nan	2.20052	2.05086	nan	0.766636	0.735629	nan	0.551672	0.50222	nan	0.39954	0.507247	nan	0.836985	0.914553	nan	1.03858	0.937601	nan	0.835895	0.921519
5	nan	1.76736	2.11219	nan	1.0086	1.20467	nan	0.356146	0.571331	nan	1.73409	1.76032	nan	2.14258	2.27526	nan	0.947731	0.780005	nan	1.10214	1.02216	nan	1.47022	1.45446	nan	1.60883	1.54926	1.3369	2.12431	2.0134	nan	0.893814	0.851478	nan	0.541983	0.590729	nan	0.55716	0.620688	nan	0.661092	0.897826	nan	0.951743	0.909555	nan	1.45063	1.40468
10	nan	2.09743	2.26652	nan	1.8657	1.91247	nan	0.473368	0.447687	nan	1.90416	1.99947	2.66629	2.25641	2.4909	nan	0.799992	0.754431	nan	1.16372	1.07647	nan	1.98985	2.00453	2.82024	2.11417	1.98477	nan	2.06455	1.99135	nan	1.09312	1.04681	nan	1.10008	1.16039	nan	0.51627	0.6097	nan	0.645714	0.82003	nan	0.753451	0.931366	nan	1.94195	1.83618
15	nan	2.39113	2.40716	nan	2.47097	2.39382	nan	0.6424	0.419942	3.80405	2.51573	2.45577	nan	2.83484	2.85574	0.861575	1.11208	1.08665	0.0855526	1.06054	1.00597	nan	2.11681	2.10404	nan	2.74011	2.54103	nan	2.07441	2.14618	nan	1.31394	1.28726	3.08556	2.18191	2.19756	nan	0.550931	0.342988	nan	0.738108	0.774966	nan	1.11292	1.30044	nan	2.23312	2.13706
20	nan	2.43794	2.38241	nan	2.7912	2.55697	nan	0.754556	0.455263	nan	3.1207	2.96017	nan	3.32221	3.22255	2.54196	1.55302	1.55154	nan	0.826263	0.736028	nan	2.09022	1.84354	nan	3.38536	3.15055	nan	2.27585	2.17318	nan	1.36151	1.41182	nan	3.08969	3.13762	nan	0.719452	0.632105	nan	0.687233	0.780526	nan	1.54342	1.67197	nan	2.32376	2.2806
25	nan	2.12328	2.0655	nan	2.578	2.34131	nan	0.967919	0.75917	nan	3.17871	3.04754	nan	3.09786	3.06117	nan	1.82601	1.68987	nan	0.590373	0.370194	nan	1.79106	1.58922	nan	4.07023	4.16203	3.30003	2.70005	2.63283	nan	1.40009	1.54617	nan	3.64676	3.5848	nan	1.19373	1.17397	nan	0.564107	0.479135	nan	1.73507	1.71544	nan	2.28231	2.28772
30	nan	1.91151	1.62409	nan	1.80704	1.47482	0.174174	1.62116	1.64169	nan	2.47495	2.7049	nan	2.31864	2.47863	nan	1.79361	1.65903	1.56453	0.820521	0.932494	nan	1.52533	1.60257	nan	4.5194	4.50473	nan	3.18678	2.99368	nan	1.47517	1.60772	nan	3.68866	3.62111	nan	1.80496	1.83145	nan	0.595475	0.235332	nan	1.47897	1.49948	nan	2.00843	1.98465
35	2.64921	2.1531	1.95206	nan	1.35284	1.0819	nan	2.88734	3.1528	nan	1.57382	1.82109	nan	1.3671	1.21516	nan	1.51193	1.3477	nan	1.43134	1.80837	nan	2.01882	2.29615	4.39598	4.38623	4.30789	nan	3.42973	3.18755	nan	1.5471	1.59314	4.16885	3.06012	2.81554	nan	2.29308	2.25849	0.848636	1.18882	1.38237	nan	0.954031	0.768578	nan	2.07751	1.77796
40	nan	2.20461	1.98676	nan	1.90945	1.86946	3.29931	4.01708	3.92274	nan	1.09709	0.991816	nan	1.10144	0.38898	nan	0.910985	0.882538	nan	1.53188	1.88585	nan	2.59276	2.93749	nan	3.33881	3.42265	nan	3.40832	3.18381	nan	0.974473	1.09141	nan	2.67355	2.47143	nan	3.3663	3.33293	nan	2.33845	2.34919	nan	0.758149	0.773948	3.05037	2.5127	2.335
45	nan	1.50358	1.77136	nan	2.24889	2.37391	nan	4.06369	4.18456	nan	1.39875	1.421	nan	1.83833	1.31235	nan	0.713949	0.694328	nan	0.983211	1.31327	nan	2.65318	2.82577	nan	1.79054	1.68635	nan	2.75154	2.62719	nan	0.355533	0.612438	nan	3.11398	3.43903	nan	4.71866	4.23937	3.33988	3.05336	3.27069	nan	1.65776	1.59424	nan	3.29299	3.34591
50	nan	0.958879	1.1082	nan	1.76549	1.90209	nan	2.59	2.55411	nan	1.69199	1.95108	nan	2.02484	2.05058	nan	1.5409	1.52636	nan	1.03752	1.09706	nan	2.2054	2.41452	nan	2.19312	1.67385	nan	1.63671	1.58763	nan	1.58214	1.99148	nan	3.5194	4.05538	5.69497	5.40694	5.15821	nan	3.31243	2.82033	nan	2.55769	2.48224	nan	3.52065	3.7395
55	nan	0.936564	0.816705	nan	3.32892	2.99949	nan	2.13423	2.08057	nan	1.87903	1.55627	nan	2.7703	2.89098	nan	2.14888	2.25062	nan	2.35411	2.28274	2.51188	2.42056	2.6092	nan	3.35195	3.0446	nan	0.901535	0.545233	nan	3.00676	3.30098	nan	2.80721	3.08811	nan	4.26781	3.90768	nan	3.94135	3.39362	nan	3.01832	2.87702	nan	2.09571	2.52193
60	nan	0.821875	0.407088	nan	6.06468	6.59103	nan	3.93822	3.5556	nan	3.04409	2.75807	nan	3.75814	3.75771	nan	1.76605	1.84032	nan	3.31015	3.16574	nan	2.71818	2.98578	nan	3.52419	3.34018	nan	1.0904	1.36081	nan	3.31717	3.04395	nan	1.04004	1.05084	nan	1.93425	1.91757	3.91289	5.40048	5.50513	nan	2.62234	2.48121	nan	0.99469	1.0306
65	nan	1.61394	1.52816	8.2292	7.13283	6.86254	nan	3.88419	3.82841	nan	3.53422	3.38539	nan	2.45016	2.27285	nan	0.845311	0.551579	nan	3.79462	3.75894	nan	2.93976	2.85547	nan	2.41836	2.47257	nan	2.33929	2.26498	nan	3.59219	3.32025	nan	1.03963	1.11987	nan	2.4425	2.20469	nan	4.86928	5.2955	nan	0.753908	1.09723	nan	1.91156	1.60694
70	nan	2.25539	2.52394	nan	4.96526	4.65661	nan	3.71434	3.91315	nan	1.26759	1.9276	nan	0.915121	0.72322	nan	2.3685	2.00638	nan	3.72773	3.5336	nan	3.01268	2.82426	nan	1.16441	1.1228	nan	2.80235	2.99897	nan	3.49599	3.25829	nan	2.53544	2.57553	nan	2.67127	2.5569	nan	3.39332	3.09554	nan	2.31649	2.00645	nan	1.24829	1.09597
75	nan	2.905	3.32367	nan	1.59815	1.07585	nan	2.93714	3.09958	nan	0.95946	0.70567	nan	3.17173	2.9902	nan	2.84003	2.67044	nan	3.17126	3.0932	nan	1.71792	1.72425	nan	0.993643	1.06528	nan	1.96929	2.1449	nan	1.78312	1.47797	nan	3.2952	3.26041	nan	1.88905	1.90531	nan	3.21304	3.22863	nan	3.73776	3.55238	nan	0.535419	0.388639
80	nan	2.80034	2.9614	nan	2.53733	2.44957	nan	1.72173	1.27993	nan	1.5515	1.63048	nan	2.53085	2.33375	nan	2.07524	1.92859	nan	2.75463	2.75241	nan	2.99662	2.7139	nan	2.33254	2.11655	nan	1.02608	0.823542	nan	3.99687	3.76611	nan	2.85118	2.62768	nan	2.05212	1.83438	nan	1.54793	1.85963	nan	3.33818	3.24054	nan	1.52069	1.18603
85	nan	2.49252	2.25601	nan	2.84496	2.73871	nan	3.41157	2.9498	nan	0.621228	0.321681	nan	0.693252	0.231881	nan	2.22643	2.26072	nan	3.29025	2.97979	nan	5.10703	4.93204	nan	2.48463	2.07828	nan	1.80004	1.03286	nan	3.71218	3.55044	nan	1.45004	1.61158	nan	2.81057	2.56756	nan	2.15239	2.09526	nan	2.68215	2.79886	nan	1.20039	0.674284
90	nan	3.10804	3.21343	nan	1.68964	1.39347	nan	1.98298	1.8213	nan	1.76219	1.92731	nan	1.80348	1.70234	nan	2.73082	2.25069	nan	3.1585	3.5241	nan	5.87421	5.5648	nan	1.34145	1.37181	nan	2.68098	2.15261	nan	1.36326	1.16465	nan	2.41277	2.03059	nan	2.22561	2.36801	nan	2.38026	3.02266	nan	3.28761	2.99046	nan	0.531455	0.644827
95	nan	1.93563	2.31112	nan	1.36678	1.26898	nan	1.36831	1.8886	nan	1.84071	2.02571	nan	1.6321	1.82255	nan	3.03683	2.75787	nan	2.872	2.95873	nan	5.86312	6.05895	nan	2.77847	2.44256	nan	2.31911	1.91833	nan	3.71334	3.76054	nan	3.98676	3.61239	nan	2.2888	2.20732	nan	1.88931	1.85882	nan	4.20017	4.15017	nan	1.89979	2.28762
100	nan	1.49433	1.04751	nan	2.18242	2.41321	nan	3.28521	3.41966	nan	0.965342	1.06623	nan	1.11558	1.37355	nan	3.63499	3.26239	4.15088	3.95134	3.8114	nan	5.97072	5.68967	nan	4.325	3.99004	nan	1.71082	1.75533	nan	1.697	1.96602	nan	5.04118	4.56362	nan	2.78518	2.57602	nan	3.74347	3.52659	nan	4.02286	4.11617	nan	2.87116	3.29246
105	nan	1.23484	1.17615	nan	1.52437	1.53953	nan	1.92542	1.93847	nan	2.03718	1.74362	nan	1.45717	1.73667	nan	3.82584	3.64721	nan	3.49776	3.72607	nan	5.40679	5.48527	nan	4.64083	4.48452	nan	2.64967	2.79702	nan	2.4367	2.68534	nan	5.51717	5.29204	nan	2.2986	2.3882	nan	2.9803	3.04134	nan	2.47252	2.6379	nan	2.78534	2.87405
110	nan	1.15434	0.554379	nan	0.563443	0.842264	nan	2.00968	1.61897	nan	3.30768	3.25781	nan	2.43719	2.64734	nan	3.50495	3.47149	nan	1.40272	1.68269	nan	4.37945	4.04724	nan	3.75709	3.7628	nan	2.91888	2.98155	nan	4.28162	4.78804	nan	5.10811	5.04757	nan	1.78469	1.61621	nan	1.29847	1.36614	nan	1.70637	1.5787	3.31106	3.00744	2.85398
115	nan	2.39957	2.14297	nan	3.03564	2.70218	nan	3.36144	2.99162	nan	2.73182	2.64607	nan	1.9447	1.64358	nan	3.47003	3.21292	nan	0.767819	0.550411	nan	2.14211	2.21908	nan	2.90811	2.69555	nan	2.63284	2.72155	nan	3.02973	3.16063	nan	4.02115	4.02619	nan	1.96641	1.79802	nan	1.78791	1.7572	nan	3.13941	2.33227	nan	3.87604	3.6764
120	2.12281	2.59343	2.50823	nan	3.39526	3.00652	nan	3.89274	3.92495	nan	1.70308	1.621	nan	0.866448	0.678625	nan	3.07538	2.84387	nan	1.97764	1.73958	nan	1.30048	0.951842	nan	2.29452	2.11886	nan	2.40471	2.52964	nan	2.9698	2.53325	nan	3.29945	3.26625	nan	1.89133	2.17999	nan	2.17368	1.73897	nan	5.30566	5.0668	nan	3.50852	3.28925
125	nan	1.24537	1.19673	nan	2.78674	2.42883	nan	3.86907	3.80985	nan	1.94644	1.95461	nan	2.06496	2.22415	nan	2.17861	2.01273	0.360091	2.01157	1.80108	nan	1.68192	1.44059	nan	2.17717	2.14414	nan	2.53612	2.65514	nan	4.45665	4.49244	nan	2.62745	2.72352	nan	1.2403	1.52263	nan	1.07072	0.544961	nan	6.91397	7.08587	nan	2.91148	2.60512
130	nan	2.26636	2.41503	nan	2.26305	1.98568	3.78678	2.66893	2.85231	nan	1.63378	1.44485	nan	2.98227	2.29783	nan	1.88735	1.94862	nan	1.60259	2.03848	nan	0.94784	0.797322	nan	2.41866	2.293	nan	2.68556	2.74667	5.40429	5.13779	5.17962	nan	1.90661	1.86974	nan	3.0406	2.72694	1.07671	1.16894	1.24984	7.41827	6.39691	6.6015	nan	2.47623	2.16509
135	nan	4.27942	4.43455	nan	2.22599	1.96949	nan	1.51257	1.72327	nan	1.3788	1.03307	nan	2.937	2.0268	1.18768	1.85679	2.26675	nan	3.17745	3.48757	nan	1.875	1.81769	nan	2.37509	2.04085	2.28091	2.66874	2.56604	nan	5.03431	4.69419	nan	1.17249	1.06602	3.3669	4.1532	3.99661	nan	3.22416	2.9544	nan	4.18864	4.34789	nan	1.90618	1.64705
140	nan	4.89441	4.91775	nan	2.31621	2.16662	0.47118	2.35649	1.89791	nan	1.99887	1.96388	nan	2.86048	2.29241	nan	2.24565	2.35073	nan	4.64857	4.68033	nan	3.40785	2.91725	nan	1.61774	1.5868	2.00444	2.29687	2.00527	nan	4.1721	3.85371	nan	0.620827	0.588715	nan	3.67398	3.86089	nan	4.3735	3.84238	nan	1.67993	1.64464	nan	1.13414	1.17981
145	nan	4.29505	4.30815	nan	2.13924	2.0722	nan	2.54934	2.35243	nan	3.33242	3.52496	nan	3.35475	3.01229	2.73695	2.96298	3.07893	nan	4.7373	4.72328	nan	2.91129	2.67147	nan	0.855501	0.926973	nan	1.79019	1.42679	nan	3.22992	3.0874	0.34337	0.663613	0.417555	nan	2.79886	3.10049	nan	4.30072	3.9635	nan	0.845537	0.175677	nan	0.89747	1.20387
150	nan	2.79891	2.81775	nan	1.61273	1.5068	nan	1.90783	1.92542	nan	4.35042	4.55993	nan	3.50877	3.37145	nan	3.42769	3.49242	nan	3.77553	3.7495	nan	1.61869	1.74463	nan	0.357181	0.473126	nan	1.70762	1.46534	nan	3.1096	2.94601	nan	0.959897	0.411185	nan	2.0191	2.33451	nan	3.24661	3.15251	nan	1.18969	1.05549	0.193574	1.12071	1.28556
155	nan	1.6552	1.55141	nan	0.829516	0.755217	nan	1.24649	1.50696	nan	4.54023	4.48256	nan	3.13602	2.99149	nan	3.15176	3.28938	nan	2.71888	2.64655	nan	0.76334	0.746771	nan	0.324977	0.389769	nan	1.75734	1.72676	nan	3.08351	2.84484	nan	1.03958	0.537405	nan	1.50368	1.53661	nan	2.38077	2.46552	nan	1.66754	1.40513	nan	1.36095	1.24713
160	nan	0.929511	0.665169	nan	0.556835	0.424287	nan	1.068	1.21374	4.83438	3.9433	3.57769	nan	2.28317	1.92708	2.13228	2.36235	2.68417	nan	1.97003	1.99216	nan	0.518325	0.274974	nan	0.480448	0.522634	nan	1.57736	1.72888	nan	2.45661	2.34038	nan	0.782847	0.517778	nan	1.47979	1.33317	nan	1.7266	1.90094	nan	1.43799	1.12991	nan	1.38333	1.28974
165	nan	0.781085	0.596876	nan	0.571835	0.357141	nan	1.16073	1.34358	nan	3.05392	3.00276	nan	1.18363	1.06116	nan	1.57323	1.82946	nan	1.71796	1.59036	nan	0.695321	0.726753	nan	0.632545	0.591532	nan	1.1539	1.18235	nan	1.96856	1.82687	nan	0.56233	0.438274	nan	1.39376	1.38234	nan	1.5517	1.69967	nan	1.13267	0.94762	nan	1.31137	1.25535
170	nan	0.875832	0.576167	nan	0.55047	0.434718	nan	1.16894	1.27166	nan	2.54226	2.81546	nan	0.8796	0.977994	nan	1.13658	1.26108	nan	1.76341	1.77966	nan	0.844236	0.790263	nan	0.696647	0.536075	nan	0.825818	0.895267	nan	1.66971	1.54421	nan	0.524349	0.537956	nan	1.57234	1.42323	nan	1.53974	1.69067	nan	0.952034	0.821059	3.31722	1.29805	1.18982
175	nan	1.13565	1.03612	nan	0.422835	0.349056	nan	1.33813	1.37688	nan	2.25233	2.50434	nan	0.950372	1.07205	nan	0.891552	0.858181	nan	1.85136	1.71099	nan	0.855806	0.809401	nan	0.633066	0.492797	nan	0.687006	0.661254	nan	1.52425	1.43285	nan	0.5855	0.693993	nan	1.7315	1.67178	nan	1.67352	1.81362	nan	0.760496	0.651212	nan	1.18174	1.12553
180	nan	1.26157	1.05468	nan	0.362411	0.245338	nan	1.36962	1.30538	nan	2.00809	2.07044	nan	0.939629	0.875415	nan	0.758627	0.683794	nan	1.77884	1.78274	nan	0.826725	0.77877	nan	0.713378	0.624323	nan	0.573631	0.656973	nan	1.62556	1.49199	nan	0.584396	0.636039	nan	1.81943	1.80597	nan	1.63731	1.64257	nan	0.674951	0.540501	nan	0.936503	0.912468
